# Supplementary material for: Transcriptome Analyses Reveal Adult Metabolic Syndrome With Intrauterine Growth Restriction in Pig Models
Source: Front Genet. 2018 Aug 15;9:291. doi: 10.3389/fgene.2018.00291 (PMC6103486; doi:10.3389/fgene.2018.00291)
Supplement: Supplementary file 2 [file Data_Sheet_2.xlsx]

## Sheet: Supplementary Table S5
Supplementary Information Transcriptome analyses reveal metabolic syndrome of adulthood with intrauterine growth restriction in a pig model Linyuan Shen, Mailin Gan, Shunhua Zhang, Jideng Ma, Guoqing Tang, Yanzhi Jiang, Mingzhou Li, Jinyong Wang, Xuewei Li, Lianqiang Che, & Li Zhu
Supplementary Table S5. List of known expressed genes
Ensembl Gene ID	Ensembl Transcript ID	Description	GO	KEGG	Normal-1_FPKM	Normal-1_status	Normal-2_FPKM	Normal-2_status	Normal-3_FPKM	Normal-3_status	IUGR-1_FPKM	IUGR-1_status	IUGR-2_FPKM	IUGR-2_status	IUGR-3_FPKM	IUGR-3_status
ENSSSCG00000028326	ENSSSCT00000029565	"nuclear receptor subfamily 4, group A, member 1 "	GO:0071310(cellular response to organic substance);GO:0043154(negative regulation of cysteine-type endopeptidase activity involved in apoptotic process);GO:0001077(RNA polymerase II core promoter proximal region sequence-specific DNA binding transcription factor activity involved in positive regulation of transcription);GO:0006915(apoptotic process);GO:0035914(skeletal muscle cell differentiation…	NA	0.0822423	OK	0.0288492	OK	0.114044	OK	0.0987563	OK	0.0874335	OK	0.0397116	OK
ENSSSCG00000022864	ENSSSCT00000023513	eukaryotic translation initiation factor	GO:0005638(lamin filament);GO:0005882(intermediate filament);GO:0005515(protein binding);GO:0070062(extracellular exosome);GO:0005654(nucleoplasm);GO:0005737(cytoplasm);GO:0005634(nucleus);GO:0065003(macromolecular complex assembly);GO:0042254(ribosome biogenesis);GO:0022618(ribonucleoprotein complex assembly);GO:0022607(cellular component assembly);GO:0003674(molecular_function);GO:0008150(biolo…	NA	35.9611	OK	18.8792	OK	16.5862	OK	22.7459	OK	34.4954	OK	27.932	OK
ENSSSCG00000028858;ENSSSCG00000028858	ENSSSCT00000024685;ENSSSCT00000029420	"family with sequence similarity 83, member C ";"family with sequence similarity 83, member C "	NA	NA	0.0524467	OK	0.0622356	OK	0.119778	OK	0.0597048	OK	0.0956297	OK	0.0879517	OK
ENSSSCG00000021953	ENSSSCT00000029827	"Sus scrofa ubiquinol-cytochrome c reductase complex chaperone (UQCC), mRNA. "	NA	NA	18.5717	OK	11.1796	OK	8.46507	OK	8.97242	OK	16.8931	OK	15.3478	OK
ENSSSCG00000022635	ENSSSCT00000030099	"brain expressed, X-linked 4 "	NA	NA	0.924482	OK	0.720623	OK	0.279583	OK	0.952686	OK	0.991795	OK	0.696344	OK
ENSSSCG00000028523	ENSSSCT00000026546	"Sus scrofa HUS1 checkpoint homolog (S. pombe) (HUS1), mRNA. "	GO:0009790(embryo development);GO:0008156(negative regulation of DNA replication);GO:0001932(regulation of protein phosphorylation);GO:0009411(response to UV);GO:0007093(mitotic cell cycle checkpoint);GO:0000724(double-strand break repair via homologous recombination);GO:0006974(cellular response to DNA damage stimulus);GO:0006468(protein phosphorylation);GO:0071479(cellular response to ionizing …	NA	8.60203	OK	4.91868	OK	5.69019	OK	6.27423	OK	7.52184	OK	5.6958	OK
ENSSSCG00000022649	ENSSSCT00000025645	Uncharacterized protein	GO:0022857(transmembrane transporter activity);GO:0055085(transmembrane transport);GO:0016020(membrane);GO:0016021(integral component of membrane);GO:0006810(transport);GO:0005575(cellular_component);GO:0003674(molecular_function);GO:0008150(biological_process);GO:0015171(amino acid transmembrane transporter activity);GO:0003333(amino acid transmembrane transport)	NA	13.9678	OK	10.9995	OK	8.71179	OK	11.3424	OK	11.8155	OK	13.6403	OK
ENSSSCG00000004124	ENSSSCT00000004559	Uncharacterized protein	GO:0003674(molecular_function);GO:0005488(binding);GO:0005515(protein binding)	NA	9.43375	OK	7.2253	OK	9.42644	OK	10.9164	OK	9.90564	OK	9.05084	OK
ENSSSCG00000025893	ENSSSCT00000026695	zinc finger and BTB domain containing 17	GO:0007398(ectoderm development);GO:0045893("positive regulation of transcription, DNA-templated");GO:0005634(nucleus);GO:0003677(DNA binding);GO:0001702(gastrulation with mouth forming second);GO:0005515(protein binding);GO:0043226(organelle);GO:0043167(ion binding);GO:0003700(sequence-specific DNA binding transcription factor activity);GO:0046872(metal ion binding);GO:0003676(nucleic acid bindi…	NA	1.4021	OK	1.20272	OK	0.780794	OK	1.20245	OK	1.52386	OK	1.40607	OK
ENSSSCG00000026103	ENSSSCT00000025824	spen family transcriptional repressor	GO:0003697(single-stranded DNA binding);GO:0003714(transcription corepressor activity);GO:0045893("positive regulation of transcription, DNA-templated");GO:0003700(sequence-specific DNA binding transcription factor activity);GO:0005634(nucleus);GO:0005515(protein binding);GO:0017053(transcriptional repressor complex);GO:0001085(RNA polymerase II transcription factor binding);GO:0050769(positive r…	NA	1.16333	OK	1.0949	OK	1.12902	OK	1.22774	OK	1.35919	OK	1.05379	OK
ENSSSCG00000025719	ENSSSCT00000029667	anaphase promoting complex subunit 11	GO:0034450(ubiquitin-ubiquitin ligase activity);GO:0070979(protein K11-linked ubiquitination);GO:0097602(cullin family protein binding);GO:0061630(ubiquitin protein ligase activity);GO:0004842(ubiquitin-protein transferase activity);GO:0005730(nucleolus);GO:0005654(nucleoplasm);GO:0005680(anaphase-promoting complex);GO:0016567(protein ubiquitination);GO:0043226(organelle);GO:0005634(nucleus);GO:0…	NA	112.491	OK	62.0091	OK	67.7866	OK	80.3138	OK	96.4873	OK	80.8662	OK
ENSSSCG00000021810	ENSSSCT00000024778	sirtuin 7	GO:0009303(rRNA transcription);GO:0070932(histone H3 deacetylation);GO:0070933(histone H4 deacetylation);GO:0097372(NAD-dependent histone deacetylase activity (H3-K18 specific));GO:0005731(nucleolus organizer region);GO:0007072(positive regulation of transcription on exit from mitosis);GO:0005730(nucleolus);GO:0005515(protein binding);GO:0000122(negative regulation of transcription from RNA polym…	NA	7.08966	OK	5.3233	OK	3.78815	OK	5.38428	OK	5.76587	OK	6.68146	OK
ENSSSCG00000025217	ENSSSCT00000024578	pyrroline-5-carboxylate reductase 1	GO:0034599(cellular response to oxidative stress);GO:1903206(negative regulation of hydrogen peroxide-induced cell death);GO:0051881(regulation of mitochondrial membrane potential);GO:0005739(mitochondrion);GO:0005515(protein binding);GO:0042802(identical protein binding);GO:0006520(cellular amino acid metabolic process);GO:0016491(oxidoreductase activity);GO:0055114(oxidation-reduction process);…	NA	3.15761	OK	0.999762	OK	1.25123	OK	2.82042	OK	4.41455	OK	2.4991	OK
ENSSSCG00000029931;ENSSSCG00000030028	ENSSSCT00000031140;ENSSSCT00000024102	Uncharacterized protein ;-	NA	NA	4.85017	OK	2.68914	OK	1.94218	OK	6.22099	OK	3.20325	OK	4.80428	OK
ENSSSCG00000022362	ENSSSCT00000026780	Uncharacterized protein	GO:0043167(ion binding);GO:0005509(calcium ion binding);GO:0003674(molecular_function)	NA	39.9537	OK	20.7072	OK	23.9741	OK	22.3792	OK	31.5734	OK	30.0527	OK
ENSSSCG00000021742	ENSSSCT00000026922	Uncharacterized protein	GO:0016491(oxidoreductase activity);GO:0044281(small molecule metabolic process);GO:0055114(oxidation-reduction process);GO:0003674(molecular_function);GO:0034641(cellular nitrogen compound metabolic process);GO:0008150(biological_process);GO:0009186(deoxyribonucleoside diphosphate metabolic process)	NA	2.67191	OK	1.92912	OK	1.32889	OK	1.51925	OK	6.0696	OK	5.64303	OK
ENSSSCG00000028077	ENSSSCT00000029308	Uncharacterized protein	GO:0003677(DNA binding);GO:0003674(molecular_function);GO:0005515(protein binding)	NA	0.0239867	OK	0.0203297	OK	0.0478737	OK	0.0455192	OK	0.0106178	OK	0.00893337	OK
ENSSSCG00000028507	ENSSSCT00000028822	TRAF3 interacting protein 3	GO:0005515(protein binding)	NA	8.01416	OK	5.05194	OK	3.82957	OK	7.28531	OK	7.19196	OK	5.96514	OK
ENSSSCG00000023384	ENSSSCT00000032364	Uncharacterized protein	GO:0016491(oxidoreductase activity);GO:0043167(ion binding);GO:0055114(oxidation-reduction process);GO:0020037(heme binding);GO:0005506(iron ion binding);GO:0004497(monooxygenase activity);GO:0003674(molecular_function);GO:0008150(biological_process);GO:0016705("oxidoreductase activity, acting on paired donors, with incorporation or reduction of molecular oxygen")	NA	0.0613742	OK	0.0544796	OK	0.0612396	OK	0.103047	OK	0.0854438	OK	0.121827	OK
ENSSSCG00000029496	ENSSSCT00000030484	Uncharacterized protein	GO:0005198(structural molecule activity);GO:0007165(signal transduction);GO:0003674(molecular_function);GO:0008150(biological_process);GO:0032947(protein complex scaffold)	NA	0.00963476	OK	0.00537893	OK	0.00658007	OK	0.0121611	OK	0.00839463	OK	0.0141203	OK
ENSSSCG00000028902	ENSSSCT00000026198	RB1-inducible coiled-coil 1	GO:0007254(JNK cascade);GO:0045793(positive regulation of cell size);GO:0001934(positive regulation of protein phosphorylation);GO:0034045(pre-autophagosomal structure membrane);GO:0010506(regulation of autophagy);GO:0001889(liver development);GO:0007507(heart development);GO:2001237(negative regulation of extrinsic apoptotic signaling pathway);GO:0000407(pre-autophagosomal structure);GO:0043066(…	NA	24.8502	OK	18.8493	OK	17.3699	OK	20.8105	OK	24.1521	OK	22.7146	OK
ENSSSCG00000022771	ENSSSCT00000025033	G protein-coupled receptor 107	GO:0016021(integral component of membrane);GO:0005575(cellular_component)	NA	10.1514	OK	6.08438	OK	8.3546	OK	6.95611	OK	9.79882	OK	6.97515	OK
ENSSSCG00000022771	ENSSSCT00000025033	G protein-coupled receptor 107	GO:0016021(integral component of membrane);GO:0005575(cellular_component)	NA	0.324459	OK	0.218489	OK	0.533572	OK	0.526098	OK	0.700353	OK	0.476177	OK
ENSSSCG00000021713;ENSSSCG00000021713	ENSSSCT00000023981;ENSSSCT00000030151	"transcobalamin I (vitamin B12 binding protein, R binder family) ";"transcobalamin I (vitamin B12 binding protein, R binder family) "	GO:0005615(extracellular space);GO:0006810(transport);GO:0003674(molecular_function);GO:0008150(biological_process);GO:0015889(cobalamin transport);GO:0031419(cobalamin binding)	NA	2.55166	LOWDATA	3.91478	LOWDATA	3.66422	LOWDATA	0.967663	LOWDATA	24.7859	LOWDATA	12.7324	LOWDATA
ENSSSCG00000025364	ENSSSCT00000022479	-	NA	NA	4.09429	OK	1.68482	OK	5.03487	OK	5.57195	OK	5.53575	OK	6.01801	OK
ENSSSCG00000021958	ENSSSCT00000023890	zinc finger protein 236	GO:0071333(cellular response to glucose stimulus);GO:0043167(ion binding);GO:0046872(metal ion binding);GO:0003676(nucleic acid binding);GO:0003674(molecular_function)	NA	2.43156	OK	1.85537	OK	1.92385	OK	2.14521	OK	2.55952	OK	1.88867	OK
ENSSSCG00000020865	ENSSSCT00000024623	myelin basic protein	GO:0005198(structural molecule activity);GO:0003674(molecular_function);GO:0019911(structural constituent of myelin sheath)	NA	2.17256	OK	0.852169	OK	1.18587	OK	1.3054	OK	1.81942	OK	1.77521	OK
ENSSSCG00000023576	ENSSSCT00000026843	"ST8 alpha-N-acetyl-neuraminide alpha-2,8-sialyltransferase 1 "	GO:0034605(cellular response to heat);GO:0008284(positive regulation of cell proliferation);GO:0005975(carbohydrate metabolic process);GO:0006464(cellular protein modification process);GO:0005794(Golgi apparatus);GO:0043226(organelle);GO:0016740(transferase activity);GO:0016020(membrane);GO:0016021(integral component of membrane);GO:0009058(biosynthetic process);GO:0016757("transferase activity, …	NA	3.73134	OK	1.66007	OK	1.66285	OK	1.24946	OK	1.60955	OK	1.64405	OK
ENSSSCG00000014730	ENSSSCT00000016081	Olfactory receptor	GO:0050877(neurological system process);GO:0007165(signal transduction);GO:0004871(signal transducer activity);GO:0016020(membrane);GO:0016021(integral component of membrane);GO:0007186(G-protein coupled receptor signaling pathway);GO:0004930(G-protein coupled receptor activity);GO:0004984(olfactory receptor activity);GO:0050911(detection of chemical stimulus involved in sensory perception of sme…	04740(Olfactory transduction)	0.102199	OK	0.285466	OK	0.0703555	OK	0.0410065	OK	0.162735	OK	0.444818	OK
ENSSSCG00000014734	ENSSSCT00000016085	"olfactory receptor, family 52, subfamily W, member 1 "	GO:0050877(neurological system process);GO:0007165(signal transduction);GO:0004871(signal transducer activity);GO:0005886(plasma membrane);GO:0016020(membrane);GO:0016021(integral component of membrane);GO:0007186(G-protein coupled receptor signaling pathway);GO:0004930(G-protein coupled receptor activity);GO:0007608(sensory perception of smell);GO:0004984(olfactory receptor activity);GO:0050896(…	04740(Olfactory transduction)	0	OK	0.0357797	OK	0.108425	OK	0.0842068	OK	0.109083	OK	0.347497	OK
ENSSSCG00000030060	ENSSSCT00000030811	-	GO:0003674(molecular_function);GO:0005515(protein binding)	NA	0.119919	OK	0.0257179	OK	0.026656	OK	0.116464	OK	0.0787498	OK	0.0352843	OK
ENSSSCG00000022673	ENSSSCT00000031248	Uncharacterized protein	GO:0003674(molecular_function);GO:0005515(protein binding)	NA	20.7811	OK	13.1612	OK	14.1387	OK	19.0561	OK	18.4491	OK	18.2692	OK
ENSSSCG00000029257	ENSSSCT00000026614	"Sus scrofa acrosin inhibitor (LOC396905), mRNA. "	GO:0005576(extracellular region);GO:0030234(enzyme regulator activity);GO:0010951(negative regulation of endopeptidase activity);GO:0004867(serine-type endopeptidase inhibitor activity);GO:0005575(cellular_component);GO:0003674(molecular_function);GO:0008150(biological_process);GO:0030414(peptidase inhibitor activity);GO:0010466(negative regulation of peptidase activity);GO:0005515(protein bindin…	NA	1.22514	OK	0.95765	OK	1.14455	OK	1.63811	OK	1.74228	OK	1.3911	OK
ENSSSCG00000026889	ENSSSCT00000026501	"Sus scrofa transmembrane protein 237 (TMEM237), mRNA. "	GO:0030111(regulation of Wnt signaling pathway);GO:0035869(ciliary transition zone);GO:0042384(cilium assembly);GO:0016020(membrane)	NA	0.987752	OK	0.725419	OK	0.531415	OK	0.709903	OK	1.37285	OK	1.02557	OK
ENSSSCG00000026184;ENSSSCG00000026184;ENSSSCG00000026184	ENSSSCT00000030236;ENSSSCT00000030336;ENSSSCT00000032532	"membrane protein, palmitoylated 4 (MAGUK p55 subfamily member 4) ";"membrane protein, palmitoylated 4 (MAGUK p55 subfamily member 4) ";"membrane protein, palmitoylated 4 (MAGUK p55 subfamily member 4) "	GO:0035418(protein localization to synapse);GO:0042734(presynaptic membrane);GO:0003674(molecular_function);GO:0005515(protein binding);GO:0043231(intracellular membrane-bounded organelle);GO:0005654(nucleoplasm);GO:0005737(cytoplasm)	NA	0.264545	OK	0.660913	OK	0.343281	OK	0.408475	OK	0.302357	OK	0.324583	OK
ENSSSCG00000016109	ENSSSCT00000017539	amyotrophic lateral sclerosis 2 (juvenile)	GO:0043087(regulation of GTPase activity);GO:0016197(endosomal transport);GO:0016050(vesicle organization);GO:0007528(neuromuscular junction development);GO:0001881(receptor recycling);GO:0008104(protein localization);GO:0001662(behavioral fear response);GO:0035249("synaptic transmission, glutamatergic");GO:0007626(locomotory behavior);GO:0043197(dendritic spine);GO:0014069(postsynaptic density);…	NA	8.20747	OK	7.28824	OK	6.03054	OK	7.7063	OK	7.4679	OK	7.25374	OK
ENSSSCG00000020923	ENSSSCT00000022403	Uncharacterized protein	GO:0006464(cellular protein modification process);GO:0016301(kinase activity);GO:0043167(ion binding);GO:0016772("transferase activity, transferring phosphorus-containing groups");GO:0016740(transferase activity);GO:0016310(phosphorylation);GO:0006468(protein phosphorylation);GO:0005524(ATP binding);GO:0004672(protein kinase activity);GO:0000166(nucleotide binding);GO:0003674(molecular_function);…	NA	0	OK	0.0334977	OK	0.04469	OK	0.0247236	OK	0.0520745	OK	0.0313349	OK
ENSSSCG00000022292	ENSSSCT00000028771	"Sus scrofa N-acetylneuraminate pyruvate lyase (dihydrodipicolinate synthase) (NPL), mRNA. "	GO:0005515(protein binding);GO:0016829(lyase activity);GO:0005975(carbohydrate metabolic process);GO:0008152(metabolic process);GO:0003824(catalytic activity);GO:0005737(cytoplasm);GO:0044281(small molecule metabolic process);GO:0009056(catabolic process);GO:0005623(cell);GO:0005622(intracellular);GO:0005575(cellular_component);GO:0003674(molecular_function);GO:0008150(biological_process);GO:0008…	NA	19.2582	OK	10.2032	OK	11.3783	OK	11.4551	OK	15.4767	OK	13.2926	OK
ENSSSCG00000026806	ENSSSCT00000025297	Uncharacterized protein	GO:0016887(ATPase activity);GO:0004386(helicase activity);GO:0034655(nucleobase-containing compound catabolic process);GO:0043167(ion binding);GO:0005524(ATP binding);GO:0000166(nucleotide binding);GO:0008152(metabolic process);GO:0016787(hydrolase activity);GO:0003676(nucleic acid binding);GO:0006200(obsolete ATP catabolic process);GO:0044281(small molecule metabolic process);GO:0009056(cataboli…	NA	12.5194	OK	8.86179	OK	11.4719	OK	10.6406	OK	11.7416	OK	10.9795	OK
ENSSSCG00000026983	ENSSSCT00000025168	SHC SH2-domain binding protein 1-like	GO:0005515(protein binding)	NA	0.454812	OK	0.0535466	OK	0.415494	OK	0.855942	OK	0.761403	OK	0.447604	OK
ENSSSCG00000026983	ENSSSCT00000025168	SHC SH2-domain binding protein 1-like	GO:0005515(protein binding)	NA	0.541945	OK	0.32338	OK	1.93877	OK	0.566956	OK	1.28424	OK	0.914445	OK
ENSSSCG00000026983	ENSSSCT00000025168	SHC SH2-domain binding protein 1-like	GO:0005515(protein binding)	NA	0.141498	OK	0.232185	OK	0.657913	OK	0.236281	OK	0.202085	OK	0.364137	OK
ENSSSCG00000026983	ENSSSCT00000025168	SHC SH2-domain binding protein 1-like	GO:0005515(protein binding)	NA	0.168384	OK	0.112522	OK	0.299351	OK	0.148668	OK	0.0294855	OK	0.0487656	OK
ENSSSCG00000026797	ENSSSCT00000023803	Uncharacterized protein	NA	NA	2.23394	OK	1.26949	OK	2.26995	OK	1.51546	OK	2.24086	OK	0.802609	OK
ENSSSCG00000021380	ENSSSCT00000030409	UBX domain protein 7	GO:0043130(ubiquitin binding);GO:0034098(Cdc48p-Npl4p-Ufd1p AAA ATPase complex);GO:0005654(nucleoplasm);GO:0031625(ubiquitin protein ligase binding);GO:0008134(transcription factor binding);GO:0003674(molecular_function);GO:0005515(protein binding)	NA	14.6411	OK	10.6743	OK	11.6036	OK	13.0548	OK	13.163	OK	12.3139	OK
ENSSSCG00000029354	ENSSSCT00000023313	Uncharacterized protein	NA	NA	10.6874	OK	7.34659	OK	6.58273	OK	10.085	OK	12.7826	OK	12.4021	OK
ENSSSCG00000006816	ENSSSCT00000007467	adenosylhomocysteinase-like 1	GO:0032412(regulation of ion transmembrane transporter activity);GO:0031440(regulation of mRNA 3'-end processing);GO:0010765(positive regulation of sodium ion transport);GO:0044070(regulation of anion transport);GO:0006611(protein export from nucleus);GO:0006378(mRNA polyadenylation);GO:0005515(protein binding);GO:0070062(extracellular exosome);GO:0006520(cellular amino acid metabolic process);GO…	00270(Cysteine and methionine metabolism);01100(Metabolic pathways)	36.9903	OK	23.579	OK	26.8617	OK	24.9151	OK	25.7774	OK	22.6525	OK
ENSSSCG00000029768	ENSSSCT00000027006	Uncharacterized protein	NA	NA	0.0337722	OK	0	OK	0.0231573	OK	0.0761866	OK	0.101666	OK	0.122327	OK
ENSSSCG00000026658	ENSSSCT00000022641	germ cell associated 2 (haspin)	GO:0007064(mitotic sister chromatid cohesion);GO:0071459("protein localization to chromosome, centromeric region");GO:0072354(histone kinase activity (H3-T3 specific));GO:0090231(regulation of spindle checkpoint);GO:2000751(histone H3-T3 phosphorylation involved in chromosome passenger complex localization to kinetochore);GO:0005819(spindle);GO:0005515(protein binding);GO:0035556(intracellular si…	NA	0.146073	OK	0.305549	OK	0.187612	OK	0.186834	OK	0.372436	OK	0.382585	OK
ENSSSCG00000025498	ENSSSCT00000023778	Uncharacterized protein	NA	NA	0.828978	OK	0.639134	OK	0.458659	OK	0.891447	OK	0.975368	OK	1.15668	OK
ENSSSCG00000021371	ENSSSCT00000030370	zinc finger protein 300	GO:0005515(protein binding);GO:0005634(nucleus);GO:0001071(nucleic acid binding transcription factor activity);GO:0043167(ion binding);GO:0046872(metal ion binding);GO:0003676(nucleic acid binding);GO:0005622(intracellular);GO:0006355("regulation of transcription, DNA-templated");GO:0003700(sequence-specific DNA binding transcription factor activity);GO:0005623(cell);GO:0005575(cellular_component…	NA	1.21601	OK	0.729687	OK	0.556085	OK	0.95312	OK	1.22305	OK	1.11276	OK
ENSSSCG00000026347	ENSSSCT00000027878	Uncharacterized protein	NA	NA	0.523923	OK	0.276821	OK	0.452211	OK	0.463186	OK	0.511897	OK	0.389191	OK
ENSSSCG00000027408	ENSSSCT00000022834	Uncharacterized protein	NA	NA	3.68682	OK	4.03734	OK	3.85133	OK	2.77885	OK	3.18648	OK	2.99443	OK
ENSSSCG00000022504	ENSSSCT00000025358	"cell adhesion associated, oncogene regulated "	GO:0060059(embryonic retina morphogenesis in camera-type eye);GO:0014816(skeletal muscle satellite cell differentiation);GO:0007520(myoblast fusion);GO:0051146(striated muscle cell differentiation);GO:0043497(regulation of protein heterodimerization activity);GO:0010172(embryonic body morphogenesis);GO:0051057(positive regulation of small GTPase mediated signal transduction);GO:0001934(positive r…	NA	1.86678	OK	0.842185	OK	1.55722	OK	3.04728	OK	2.11198	OK	1.84542	OK
ENSSSCG00000011097	ENSSSCT00000012144	"Sus scrofa pseudouridylate synthase 3 (PUS3), mRNA. "	GO:0016853(isomerase activity);GO:0006399(tRNA metabolic process);GO:0003723(RNA binding);GO:0003674(molecular_function);GO:0034641(cellular nitrogen compound metabolic process);GO:0008150(biological_process);GO:0009982(pseudouridine synthase activity);GO:0009451(RNA modification);GO:0001522(pseudouridine synthesis);GO:0008033(tRNA processing)	NA	0.0327596	OK	0.0868011	OK	0.134392	OK	0.0990082	OK	0.104334	OK	0.0634904	OK
ENSSSCG00000011098	ENSSSCT00000012145	Uncharacterized protein	GO:0004386(helicase activity);GO:0043167(ion binding);GO:0005524(ATP binding);GO:0008152(metabolic process);GO:0016787(hydrolase activity);GO:0003676(nucleic acid binding);GO:0003674(molecular_function);GO:0008150(biological_process)	NA	0.229263	OK	0.251155	OK	0.284414	OK	0.165193	OK	0.409397	OK	0.112473	OK
ENSSSCG00000021513	ENSSSCT00000026634	hydrolethalus syndrome 1	GO:0005515(protein binding);GO:0005886(plasma membrane);GO:0005813(centrosome);GO:0005737(cytoplasm);GO:0005634(nucleus)	NA	1.34686	OK	1.3517	OK	0.632573	OK	1.13597	OK	1.31478	OK	1.62029	OK
ENSSSCG00000025595;ENSSSCG00000025595	ENSSSCT00000028113;ENSSSCT00000030362	Uncharacterized protein ;Uncharacterized protein	GO:0003674(molecular_function);GO:0005515(protein binding)	NA	0.159064	OK	0.10706	OK	0.180278	OK	0.12129	OK	0.0547362	OK	0.223663	OK
ENSSSCG00000023165;ENSSSCG00000023165	ENSSSCT00000023029;ENSSSCT00000029101	"semaphorin 7A, GPI membrane anchor (John Milton Hagen blood group) ";"semaphorin 7A, GPI membrane anchor (John Milton Hagen blood group) "	GO:0021988(olfactory lobe development);GO:0060907(positive regulation of macrophage cytokine production);GO:0001934(positive regulation of protein phosphorylation);GO:0050727(regulation of inflammatory response);GO:0048675(axon extension);GO:0005178(integrin binding);GO:0031175(neuron projection development);GO:0009897(external side of plasma membrane);GO:0070374(positive regulation of ERK1 and E…	NA	4.44956	OK	4.32563	OK	3.63652	OK	4.97469	OK	4.70058	OK	3.86033	OK
ENSSSCG00000023167	ENSSSCT00000028777	malignant fibrous histiocytoma amplified sequence 1	NA	NA	9.35711	OK	3.47108	OK	6.88121	OK	7.93995	OK	5.6527	OK	5.21758	OK
ENSSSCG00000030011	ENSSSCT00000031051	exoribonuclease 1	GO:0003676(nucleic acid binding);GO:0004518(nuclease activity);GO:0003674(molecular_function);GO:0034641(cellular nitrogen compound metabolic process);GO:0008150(biological_process);GO:0004527(exonuclease activity);GO:0090305(nucleic acid phosphodiester bond hydrolysis);GO:0008408(3'-5' exonuclease activity)	NA	3.9091	OK	3.77246	OK	2.79944	OK	3.44392	OK	4.71987	OK	4.55614	OK
ENSSSCG00000025068	ENSSSCT00000026920	G protein-coupled receptor 4	GO:0007165(signal transduction);GO:0004871(signal transducer activity);GO:0016021(integral component of membrane);GO:0007186(G-protein coupled receptor signaling pathway);GO:0004930(G-protein coupled receptor activity);GO:0005575(cellular_component);GO:0003674(molecular_function);GO:0008150(biological_process)	NA	0.39406	OK	0.374585	OK	0.15694	OK	0.429485	OK	0.124857	OK	0.0584182	OK
ENSSSCG00000026715	ENSSSCT00000022525	yippee-like 3 (Drosophila)	NA	NA	16.5747	OK	9.72127	OK	9.69577	OK	14.2524	OK	18.1244	OK	16.3558	OK
ENSSSCG00000028283	ENSSSCT00000030759	Uncharacterized protein	GO:0043226(organelle);GO:0005634(nucleus);GO:0007049(cell cycle);GO:0006281(DNA repair);GO:0005623(cell);GO:0005622(intracellular);GO:0005575(cellular_component);GO:0034641(cellular nitrogen compound metabolic process);GO:0006950(response to stress);GO:0006259(DNA metabolic process);GO:0008150(biological_process)	NA	0.689086	OK	0.522933	OK	0.285874	OK	0.325716	OK	0.410614	OK	0.442891	OK
ENSSSCG00000016965	ENSSSCT00000018474	Uncharacterized protein	GO:0005198(structural molecule activity);GO:0016020(membrane);GO:0016021(integral component of membrane);GO:0005575(cellular_component);GO:0003674(molecular_function);GO:0005923(tight junction)	NA	0.370299	OK	0.187556	OK	0.299785	OK	0.170233	OK	0.253461	OK	0.171984	OK
ENSSSCG00000026179	ENSSSCT00000032504	Uncharacterized protein	NA	NA	0	OK	0	OK	0	OK	0.0209456	OK	0.0559369	OK	0.0239723	OK
ENSSSCG00000016966	ENSSSCT00000018475	Uncharacterized protein	GO:0016301(kinase activity);GO:0043167(ion binding);GO:0005524(ATP binding);GO:0044281(small molecule metabolic process);GO:0003674(molecular_function);GO:0034641(cellular nitrogen compound metabolic process);GO:0008150(biological_process);GO:0046939(nucleotide phosphorylation);GO:0004017(adenylate kinase activity)	NA	2.29119	OK	1.68057	OK	1.57687	OK	1.21122	OK	2.91608	OK	2.12736	OK
ENSSSCG00000009040	ENSSSCT00000009900	SMAD family member 1	GO:0001710(mesodermal cell fate commitment);GO:0002051(osteoblast fate commitment);GO:0042592(homeostatic process);GO:0071773(cellular response to BMP stimulus);GO:0030901(midbrain development);GO:0061036(positive regulation of cartilage development);GO:1901522(positive regulation of transcription from RNA polymerase II promoter involved in cellular response to chemical stimulus);GO:0060348(bone …	04350(TGF-beta signaling pathway)	12.8282	OK	9.33439	OK	7.32758	OK	9.98381	OK	12.8215	OK	11.7158	OK
ENSSSCG00000024030	ENSSSCT00000026010	"Sus scrofa protein kinase A anchoring protein (D-AKAP2), mRNA. "	GO:0008104(protein localization);GO:0005739(mitochondrion);GO:0043226(organelle);GO:0016020(membrane);GO:0005737(cytoplasm);GO:0005623(cell);GO:0005622(intracellular);GO:0005575(cellular_component);GO:0008150(biological_process);GO:0038032(termination of G-protein coupled receptor signaling pathway);GO:0005886(plasma membrane)	NA	6.14891	OK	4.46395	OK	4.81432	OK	5.20041	OK	6.35695	OK	6.00102	OK
ENSSSCG00000025559	ENSSSCT00000024987	Uncharacterized protein	NA	NA	0.219878	OK	1.37894	OK	2.46684	OK	1.58037	OK	0.420553	OK	1.52522	OK
ENSSSCG00000011115	ENSSSCT00000012164	dehydrogenase E1 and transketolase domain containing 1	GO:0002244(hematopoietic progenitor cell differentiation);GO:0006091(generation of precursor metabolites and energy);GO:0005739(mitochondrion);GO:0016491(oxidoreductase activity);GO:0043167(ion binding);GO:0055114(oxidation-reduction process);GO:0003674(molecular_function);GO:0008150(biological_process);GO:0004591(oxoglutarate dehydrogenase (succinyl-transferring) activity);GO:0030976(thiamine py…	NA	45.4041	OK	37.9353	OK	31.6674	OK	34.2693	OK	49.0101	OK	40.6483	OK
ENSSSCG00000022860	ENSSSCT00000031199	SAM and SH3 domain containing 1	GO:0016020(membrane);GO:0045766(positive regulation of angiogenesis);GO:0043507(positive regulation of JUN kinase activity);GO:0010595(positive regulation of endothelial cell migration);GO:0031435(mitogen-activated protein kinase kinase kinase binding);GO:1900745(positive regulation of p38MAPK cascade);GO:0031666(positive regulation of lipopolysaccharide-mediated signaling pathway);GO:1900044(reg…	NA	7.97706	OK	5.02136	OK	4.68761	OK	7.04137	OK	7.60824	OK	6.62266	OK
ENSSSCG00000026486	ENSSSCT00000028443	"Sus scrofa GRAM domain containing 2-like (LOC100627175), mRNA. "	NA	NA	0	OK	0.010906	OK	0.0112908	OK	0.0608301	OK	0.06746	OK	0.0450904	OK
ENSSSCG00000026167	ENSSSCT00000027900	Uncharacterized protein	NA	NA	57.9822	OK	26.8574	OK	37.9998	OK	28.0943	OK	46.7177	OK	40.7015	OK
ENSSSCG00000024498	ENSSSCT00000022742	gem (nuclear organelle) associated protein 7	GO:0005515(protein binding);GO:0034719(SMN-Sm protein complex);GO:0016604(nuclear body);GO:0005829(cytosol);GO:0005654(nucleoplasm);GO:0005737(cytoplasm);GO:0005634(nucleus);GO:0043234(protein complex);GO:0005623(cell);GO:0005622(intracellular);GO:0005575(cellular_component);GO:0032797(SMN complex)	NA	0.674903	OK	1.15263	OK	0.694672	OK	0.510828	OK	1.37428	OK	1.3432	OK
ENSSSCG00000025740	ENSSSCT00000029338	Uncharacterized protein	NA	NA	0.195667	OK	0.293358	OK	0.227007	OK	0.238902	OK	0.446551	OK	0.262669	OK
ENSSSCG00000021621	ENSSSCT00000023534	regulator of G-protein signaling 6	GO:0005515(protein binding);GO:0007165(signal transduction);GO:0004871(signal transducer activity);GO:0005886(plasma membrane);GO:0007186(G-protein coupled receptor signaling pathway);GO:0043234(protein complex);GO:0005623(cell);GO:0005622(intracellular);GO:0005575(cellular_component);GO:0003674(molecular_function);GO:0008150(biological_process);GO:0038032(termination of G-protein coupled recepto…	NA	0.0999665	OK	0.0154772	OK	0.118193	OK	0.276088	OK	0.166836	OK	0.14656	OK
ENSSSCG00000026338	ENSSSCT00000025112	Usher syndrome 1C binding protein 1	GO:0030165(PDZ domain binding);GO:0005515(protein binding)	NA	1.71514	OK	1.47997	OK	1.46527	OK	1.62303	OK	2.42353	OK	1.994	OK
ENSSSCG00000024785	ENSSSCT00000026488	ankyrin repeat and LEM domain containing 1	NA	NA	0.109372	OK	0.340645	OK	0.0730529	OK	0.345535	OK	0.266314	OK	0.104759	OK
ENSSSCG00000028904	ENSSSCT00000025461	Uncharacterized protein	GO:0043226(organelle);GO:0005634(nucleus);GO:0070531(BRCA1-A complex);GO:0045739(positive regulation of DNA repair);GO:0043234(protein complex);GO:0005623(cell);GO:0005622(intracellular);GO:0005575(cellular_component);GO:0008150(biological_process);GO:0070552(BRISC complex)	NA	28.1415	OK	19.5539	OK	15.7832	OK	22.3409	OK	26.654	OK	22.848	OK
ENSSSCG00000026338	ENSSSCT00000025112	Usher syndrome 1C binding protein 1	GO:0030165(PDZ domain binding);GO:0005515(protein binding)	NA	1.36753	OK	2.01061	OK	0.855536	OK	0.786983	OK	1.21624	OK	0.516651	OK
ENSSSCG00000026338	ENSSSCT00000025112	Usher syndrome 1C binding protein 1	GO:0030165(PDZ domain binding);GO:0005515(protein binding)	NA	1.73202	OK	2.05617	OK	1.24759	OK	1.52981	OK	1.37692	OK	1.55738	OK
ENSSSCG00000021883	ENSSSCT00000023523	Uncharacterized protein	NA	NA	29.958	OK	14.3867	OK	16.1753	OK	23.7996	OK	18.2542	OK	22.989	OK
ENSSSCG00000029581	ENSSSCT00000028734	perilipin-3	GO:0005811(lipid particle);GO:0005515(protein binding);GO:0043231(intracellular membrane-bounded organelle);GO:0005737(cytoplasm);GO:0016020(membrane)	NA	8.83015	OK	14.391	OK	14.554	OK	12.7431	OK	13.3911	OK	11.2523	OK
ENSSSCG00000023846	ENSSSCT00000031183	"BRF1, RNA polymerase III transcription initiation factor 90 kDa subunit "	GO:0043488(regulation of mRNA stability);GO:0008134(transcription factor binding);GO:0043226(organelle);GO:0005634(nucleus);GO:0043167(ion binding);GO:0008270(zinc ion binding);GO:0006355("regulation of transcription, DNA-templated");GO:0006352("DNA-templated transcription, initiation");GO:0009058(biosynthetic process);GO:0043234(protein complex);GO:0005623(cell);GO:0005622(intracellular);GO:0005…	NA	13.6385	OK	9.86831	OK	7.65161	OK	11.5903	OK	16.6449	OK	10.9769	OK
ENSSSCG00000024373	ENSSSCT00000029290	Uncharacterized protein	GO:0009790(embryo development);GO:0046966(thyroid hormone receptor binding);GO:1901315(negative regulation of histone H2A K63-linked ubiquitination);GO:2000780(negative regulation of double-strand break repair);GO:0006974(cellular response to DNA damage stimulus);GO:0005515(protein binding);GO:0005654(nucleoplasm);GO:0016874(ligase activity);GO:0006464(cellular protein modification process);GO:00…	NA	53.2219	OK	34.1154	OK	34.193	OK	36.1231	OK	47.8656	OK	41.8813	OK
ENSSSCG00000010643	ENSSSCT00000011642	"pleckstrin homology domain containing, family S member 1 "	NA	NA	0.216543	OK	0.097765	OK	0.20749	OK	0.174725	OK	0.261124	OK	0.226353	OK
ENSSSCG00000024801;ENSSSCG00000024801;ENSSSCG00000024801	ENSSSCT00000022292;ENSSSCT00000029002;ENSSSCT00000030965	Uncharacterized protein ;Uncharacterized protein ;Uncharacterized protein	GO:0043167(ion binding);GO:0046872(metal ion binding);GO:0008270(zinc ion binding);GO:0005622(intracellular);GO:0005623(cell);GO:0005575(cellular_component);GO:0003674(molecular_function);GO:0005515(protein binding)	NA	7.89118	OK	6.31141	OK	5.97443	OK	8.24662	OK	8.19492	OK	7.84571	OK
ENSSSCG00000030620	ENSSSCT00000027381	Uncharacterized protein	GO:0016829(lyase activity);GO:0007165(signal transduction);GO:0016021(integral component of membrane);GO:0044281(small molecule metabolic process);GO:0009058(biosynthetic process);GO:0005575(cellular_component);GO:0003674(molecular_function);GO:0034641(cellular nitrogen compound metabolic process);GO:0008150(biological_process);GO:0006171(cAMP biosynthetic process);GO:0004016(adenylate cyclase ac…	NA	0.189818	OK	0.199529	OK	0.00798624	OK	0.00937337	OK	0	OK	0.0233714	OK
ENSSSCG00000024385	ENSSSCT00000023518	"Sus scrofa ribonuclease H2, subunit B (RNASEH2B), mRNA. "	GO:0009259(ribonucleotide metabolic process);GO:2000001(regulation of DNA damage checkpoint);GO:0004523(RNA-DNA hybrid ribonuclease activity);GO:0090502("RNA phosphodiester bond hydrolysis, endonucleolytic");GO:0010389(regulation of G2/M transition of mitotic cell cycle);GO:0010629(negative regulation of gene expression);GO:0048146(positive regulation of fibroblast proliferation);GO:0001701(in ut…	NA	8.29956	OK	5.07225	OK	6.25475	OK	5.99165	OK	10.3804	OK	9.07491	OK
ENSSSCG00000005404	ENSSSCT00000005947	Uncharacterized protein	GO:0005694(chromosome);GO:0043226(organelle);GO:0051301(cell division);GO:0051276(chromosome organization);GO:0007067(mitotic nuclear division);GO:0007059(chromosome segregation);GO:0007049(cell cycle);GO:0043167(ion binding);GO:0005524(ATP binding);GO:0043234(protein complex);GO:0005623(cell);GO:0005622(intracellular);GO:0005575(cellular_component);GO:0003674(molecular_function);GO:0034641(cellu…	NA	0.528244	OK	0.481943	OK	0.291304	OK	0.596967	OK	0.834942	OK	0.765706	OK
ENSSSCG00000022402	ENSSSCT00000022607	GRAM domain-containing protein 3	NA	NA	16.7856	OK	9.65209	OK	9.75934	OK	10.464	OK	13.7475	OK	12.6642	OK
ENSSSCG00000025065;ENSSSCG00000025065;ENSSSCG00000025065	ENSSSCT00000023880;ENSSSCT00000027424;ENSSSCT00000030257	Uncharacterized protein ;Uncharacterized protein ;Uncharacterized protein	NA	NA	1.19539	OK	0.835404	OK	0.619289	OK	0.635105	OK	0.634686	OK	0.630247	OK
ENSSSCG00000026749	ENSSSCT00000029342	Perilipin	NA	NA	0.0343764	OK	0.0103397	OK	0.011461	OK	0.0233491	OK	0	OK	0	OK
ENSSSCG00000030080	ENSSSCT00000030940	Uncharacterized protein	NA	NA	0.21925	OK	0.269139	OK	0.232678	OK	0.175759	OK	0.0597899	OK	0.236989	OK
ENSSSCG00000021243	ENSSSCT00000028712	-	GO:0005975(carbohydrate metabolic process);GO:0006464(cellular protein modification process);GO:0009058(biosynthetic process);GO:0016757("transferase activity, transferring glycosyl groups");GO:0003674(molecular_function);GO:0008150(biological_process);GO:0006471(protein ADP-ribosylation);GO:0003950(NAD+ ADP-ribosyltransferase activity)	NA	0.0125101	OK	0.00808502	OK	0.0335515	OK	0.00903526	OK	0.0747518	OK	0.0334241	OK
ENSSSCG00000021712	ENSSSCT00000026224	HECT and RLD domain containing E3 ubiquitin protein ligase family member 6	GO:0002244(hematopoietic progenitor cell differentiation);GO:0005737(cytoplasm);GO:0005634(nucleus);GO:0016874(ligase activity);GO:0006464(cellular protein modification process);GO:0008152(metabolic process);GO:0003674(molecular_function);GO:0008150(biological_process);GO:0016567(protein ubiquitination);GO:0004842(ubiquitin-protein transferase activity)	NA	14.8732	OK	18.2383	OK	5.49608	OK	7.88765	OK	11.4059	OK	9.111	OK
ENSSSCG00000026258	ENSSSCT00000029043	"Sus scrofa ankyrin repeat and MYND domain containing 2 (ANKMY2), mRNA. "	GO:0043167(ion binding);GO:0046872(metal ion binding);GO:0003674(molecular_function);GO:0005515(protein binding)	NA	4.44829	OK	3.18193	OK	2.95872	OK	3.66743	OK	5.1244	OK	4.18943	OK
ENSSSCG00000028026	ENSSSCT00000022637	Uncharacterized protein	GO:0006629(lipid metabolic process);GO:0003824(catalytic activity);GO:0009058(biosynthetic process);GO:0003674(molecular_function);GO:0008150(biological_process);GO:0008299(isoprenoid biosynthetic process)	NA	0	OK	0	OK	0.163051	OK	0.0574216	OK	0.154769	OK	0.205965	OK
ENSSSCG00000030669	ENSSSCT00000023222	Uncharacterized protein	NA	NA	3.39877	OK	1.46291	OK	1.45072	OK	1.90072	OK	2.89696	OK	2.67574	OK
ENSSSCG00000029073	ENSSSCT00000023642	"Sus scrofa calcium channel, voltage-dependent, beta 4 subunit (CACNB4), mRNA. "	GO:0046058(cAMP metabolic process);GO:0014051(gamma-aminobutyric acid secretion);GO:0019227(neuronal action potential propagation);GO:0048541(Peyer's patch development);GO:0007214(gamma-aminobutyric acid signaling pathway);GO:0048536(spleen development);GO:0048747(muscle fiber development);GO:0007528(neuromuscular junction development);GO:0050877(neurological system process);GO:0035249("synaptic …	NA	0.379805	OK	0.314869	OK	0.336413	OK	0.63917	OK	0.664406	OK	0.412427	OK
ENSSSCG00000030212	ENSSSCT00000032473	Uncharacterized protein	GO:0007165(signal transduction);GO:0005622(intracellular);GO:0005623(cell);GO:0005575(cellular_component);GO:0003674(molecular_function);GO:0008150(biological_process);GO:0005515(protein binding);GO:0035023(regulation of Rho protein signal transduction)	NA	0.476486	OK	0.158506	OK	0.250263	OK	0.48027	OK	0.352858	OK	0.332656	OK
ENSSSCG00000030601	ENSSSCT00000026421	Uncharacterized protein	GO:0008289(lipid binding);GO:0003674(molecular_function);GO:0008150(biological_process);GO:0035023(regulation of Rho protein signal transduction)	NA	9.04418	OK	4.16644	OK	6.335	OK	8.10268	OK	7.17217	OK	5.87703	OK
ENSSSCG00000021811	ENSSSCT00000023545	glycerophosphodiester phosphodiesterase domain containing 3	GO:0006629(lipid metabolic process);GO:0005975(carbohydrate metabolic process);GO:0008081(phosphoric diester hydrolase activity);GO:0044281(small molecule metabolic process);GO:0003674(molecular_function);GO:0008150(biological_process);GO:0008889(glycerophosphodiester phosphodiesterase activity);GO:0006071(glycerol metabolic process);GO:0070062(extracellular exosome)	NA	0.340514	OK	0.168319	OK	0.213045	OK	0.224774	OK	0.407543	OK	0.425947	OK
ENSSSCG00000021684	ENSSSCT00000028308	mitogen-activated protein kinase 3	GO:2000657(negative regulation of apolipoprotein binding);GO:0060440(trachea formation);GO:0031143(pseudopodium);GO:0060425(lung morphogenesis);GO:0019233(sensory perception of pain);GO:0070371(ERK1 and ERK2 cascade);GO:0031663(lipopolysaccharide-mediated signaling pathway);GO:0006351("transcription, DNA-templated");GO:0051090(regulation of sequence-specific DNA binding transcription factor activ…	NA	5.77756	OK	3.86865	OK	2.90968	OK	6.53342	OK	7.17561	OK	5.25356	OK
ENSSSCG00000028095	ENSSSCT00000031115	Uncharacterized protein	GO:0016491(oxidoreductase activity);GO:0043167(ion binding);GO:0055114(oxidation-reduction process);GO:0020037(heme binding);GO:0005506(iron ion binding);GO:0003674(molecular_function);GO:0008150(biological_process);GO:0016712("oxidoreductase activity, acting on paired donors, with incorporation or reduction of molecular oxygen, reduced flavin or flavoprotein as one donor, and incorporation of on…	NA	0	OK	0.0239391	OK	0.0663946	OK	0.0134293	OK	0.0373751	OK	0.0968524	OK
ENSSSCG00000029025	ENSSSCT00000029579	Uncharacterized protein	GO:0003674(molecular_function);GO:0005515(protein binding)	NA	0.491243	OK	0.282018	OK	0.331203	OK	0.12388	OK	0.767396	OK	0.232301	OK
ENSSSCG00000025548	ENSSSCT00000027248	Uncharacterized protein	GO:0005975(carbohydrate metabolic process);GO:0006464(cellular protein modification process);GO:0005794(Golgi apparatus);GO:0043226(organelle);GO:0043167(ion binding);GO:0016740(transferase activity);GO:0016020(membrane);GO:0046872(metal ion binding);GO:0030246(carbohydrate binding);GO:0016021(integral component of membrane);GO:0009058(biosynthetic process);GO:0016757("transferase activity, trans…	NA	2.45657	OK	1.79256	OK	1.52324	OK	1.66946	OK	2.3802	OK	2.19838	OK
ENSSSCG00000025027;ENSSSCG00000025027;ENSSSCG00000025027	ENSSSCT00000023069;ENSSSCT00000029773;ENSSSCT00000023917	methyltransferase like 1 ;methyltransferase like 1 ;methyltransferase like 1	GO:0006399(tRNA metabolic process);GO:0008168(methyltransferase activity);GO:0043226(organelle);GO:0005634(nucleus);GO:0016740(transferase activity);GO:0003723(RNA binding);GO:0005623(cell);GO:0005622(intracellular);GO:0005575(cellular_component);GO:0003674(molecular_function);GO:0034641(cellular nitrogen compound metabolic process);GO:0008150(biological_process);GO:0036265(RNA (guanine-N7)-methy…	NA	5.06326	OK	3.24826	OK	2.57107	OK	1.81162	OK	3.24554	OK	3.23858	OK
ENSSSCG00000028637	ENSSSCT00000029435	"cytochrome P450, family 27, subfamily B, polypeptide 1 "	GO:0042369(vitamin D catabolic process);GO:0006816(calcium ion transport);GO:0005739(mitochondrion);GO:0016491(oxidoreductase activity);GO:0043167(ion binding);GO:0055074(calcium ion homeostasis);GO:0034341(response to interferon-gamma);GO:0043627(response to estrogen);GO:0004498(calcidiol 1-monooxygenase activity);GO:0010956(negative regulation of calcidiol 1-monooxygenase activity);GO:0010980(p…	NA	0.0499103	OK	0.113374	OK	0.0779389	OK	0.0772203	OK	0.121402	OK	0.0786634	OK
ENSSSCG00000025092	ENSSSCT00000028348	"Sus scrofa cyclin-dependent kinase 4 (CDK4), mRNA. "	GO:0016301(kinase activity);GO:0042127(regulation of cell proliferation);GO:0051726(regulation of cell cycle);GO:0007165(signal transduction);GO:0005667(transcription factor complex);GO:0004672(protein kinase activity);GO:0005923(tight junction);GO:0005515(protein binding);GO:0000082(G1/S transition of mitotic cell cycle);GO:0030332(cyclin binding);GO:0010971(positive regulation of G2/M transitio…	NA	3.68611	OK	1.74627	OK	1.94204	OK	1.91766	OK	2.95289	OK	2.47251	OK
ENSSSCG00000000451	ENSSSCT00000000486	"ArfGAP with GTPase domain, ankyrin repeat and PH domain 2 "	GO:0033601(positive regulation of mammary gland epithelial cell proliferation);GO:0060749(mammary gland alveolus development);GO:0046427(positive regulation of JAK-STAT cascade);GO:0043066(negative regulation of apoptotic process);GO:0045944(positive regulation of transcription from RNA polymerase II promoter);GO:0005515(protein binding);GO:0005739(mitochondrion);GO:0005730(nucleolus);GO:0005634(…	NA	0.935217	OK	0.870928	OK	0.510213	OK	0.875034	OK	1.07355	OK	0.71699	OK
ENSSSCG00000030703	ENSSSCT00000024924	"Ts translation elongation factor, mitochondrial "	GO:0008135("translation factor activity, RNA binding");GO:0006412(translation);GO:0005739(mitochondrion);GO:0043226(organelle);GO:0044822(poly(A) RNA binding);GO:0005654(nucleoplasm);GO:0005634(nucleus);GO:0005622(intracellular);GO:0009058(biosynthetic process);GO:0003723(RNA binding);GO:0005737(cytoplasm);GO:0005623(cell);GO:0005575(cellular_component);GO:0003674(molecular_function);GO:0008150(b…	NA	14.2656	OK	7.89694	OK	7.34127	OK	6.54598	OK	11.8195	OK	8.22769	OK
ENSSSCG00000021740	ENSSSCT00000029684	methyltransferase like 21B	GO:0005622(intracellular)	NA	1.01939	OK	0.553162	OK	0.567816	OK	0.789967	OK	0.629322	OK	0.713809	OK
ENSSSCG00000026503	ENSSSCT00000022281	membrane-associated ring finger (C3HC4) 9	GO:0005795(Golgi stack);GO:0005802(trans-Golgi network)	NA	1.58109	OK	1.27806	OK	0.675117	OK	1.27012	OK	1.33795	OK	1.35194	OK
ENSSSCG00000026975	ENSSSCT00000023673	tetraspanin 31	GO:0016020(membrane);GO:0016021(integral component of membrane);GO:0005575(cellular_component)	NA	22.7036	OK	14.4711	OK	13.2138	OK	14.5706	OK	21.1513	OK	19.8041	OK
ENSSSCG00000025471	ENSSSCT00000031975	Uncharacterized protein	GO:0005578(proteinaceous extracellular matrix);GO:0005576(extracellular region);GO:0007165(signal transduction);GO:0043167(ion binding);GO:0005509(calcium ion binding);GO:0005575(cellular_component);GO:0003674(molecular_function);GO:0008150(biological_process);GO:0005515(protein binding)	NA	0.112168	OK	0.0605065	OK	0.0615846	OK	0.134791	OK	0.0373727	OK	0.0679182	OK
ENSSSCG00000002312	ENSSSCT00000002574	serine/arginine-rich splicing factor 5	GO:0050733(RS domain binding);GO:0009611(response to wounding);GO:0005515(protein binding);GO:0016607(nuclear speck);GO:0000166(nucleotide binding);GO:0003676(nucleic acid binding);GO:0003674(molecular_function);GO:0005730(nucleolus);GO:0044822(poly(A) RNA binding);GO:0005654(nucleoplasm);GO:0005737(cytoplasm);GO:0005634(nucleus)	03040(Spliceosome)	34.066	OK	43.9729	OK	33.3523	OK	31.4615	OK	40.0173	OK	43.4688	OK
ENSSSCG00000001948;ENSSSCG00000001948	ENSSSCT00000024459;ENSSSCT00000002180	Ral GTPase-activating protein subunit alpha-1 ;Ral GTPase-activating protein subunit alpha-1	GO:0030234(enzyme regulator activity);GO:0005737(cytoplasm);GO:0005623(cell);GO:0005622(intracellular);GO:0005575(cellular_component);GO:0003674(molecular_function);GO:0008150(biological_process);GO:0032859();GO:0017123()	NA	5.42306	OK	3.21772	OK	3.27396	OK	4.11091	OK	4.69829	OK	4.35618	OK
ENSSSCG00000024989	ENSSSCT00000028360	-	NA	NA	6.56978	OK	5.31479	OK	5.53791	OK	8.96918	OK	9.62676	OK	7.35825	OK
ENSSSCG00000021578	ENSSSCT00000028652	Uncharacterized protein	GO:0016746("transferase activity, transferring acyl groups");GO:0008152(metabolic process);GO:0003824(catalytic activity);GO:0003674(molecular_function);GO:0008150(biological_process);GO:0016747("transferase activity, transferring acyl groups other than amino-acyl groups")	NA	225.174	OK	100.693	OK	115.956	OK	165.375	OK	213.493	OK	207.909	OK
ENSSSCG00000024404	ENSSSCT00000006871	-	GO:0043167(ion binding);GO:0046872(metal ion binding);GO:0003674(molecular_function)	NA	2.31304	OK	1.00113	OK	1.7146	OK	1.66321	OK	2.22685	OK	2.38326	OK
ENSSSCG00000028563	ENSSSCT00000026418	heterogeneous nuclear ribonucleoprotein R	GO:0005634(nucleus);GO:0071013(catalytic step 2 spliceosome);GO:0044822(poly(A) RNA binding);GO:0005515(protein binding);GO:0005654(nucleoplasm);GO:0030529(ribonucleoprotein complex);GO:0000166(nucleotide binding);GO:0003676(nucleic acid binding);GO:0003674(molecular_function)	NA	18.3626	OK	11.2596	OK	13.6171	OK	13.0019	OK	14.9888	OK	13.9218	OK
ENSSSCG00000023614	ENSSSCT00000030207	zinc finger protein 436	GO:0005515(protein binding);GO:0005654(nucleoplasm);GO:0005737(cytoplasm);GO:0043167(ion binding);GO:0046872(metal ion binding);GO:0003676(nucleic acid binding);GO:0005622(intracellular);GO:0006355("regulation of transcription, DNA-templated");GO:0005623(cell);GO:0005575(cellular_component);GO:0003674(molecular_function);GO:0008150(biological_process)	NA	4.1712	OK	3.44544	OK	2.24775	OK	3.57557	OK	4.05179	OK	3.36467	OK
ENSSSCG00000029301;ENSSSCG00000024438	ENSSSCT00000029692;ENSSSCT00000032136	Uncharacterized protein ;"transcription elongation factor A (SII), 3 "	GO:0043226(organelle);GO:0005634(nucleus);GO:0043167(ion binding);GO:0008270(zinc ion binding);GO:0006351("transcription, DNA-templated");GO:0009058(biosynthetic process);GO:0005623(cell);GO:0005622(intracellular);GO:0005575(cellular_component);GO:0003674(molecular_function);GO:0034641(cellular nitrogen compound metabolic process);GO:0008150(biological_process);GO:0003677(DNA binding)	NA	27.5166	OK	20.3675	OK	11.4366	OK	22.6249	OK	25.9458	OK	22.3783	OK
ENSSSCG00000024438	ENSSSCT00000032136	"transcription elongation factor A (SII), 3 "	GO:0005634(nucleus);GO:0003677(DNA binding);GO:0043226(organelle);GO:0006351("transcription, DNA-templated");GO:0009058(biosynthetic process);GO:0005623(cell);GO:0005622(intracellular);GO:0005575(cellular_component);GO:0003674(molecular_function);GO:0034641(cellular nitrogen compound metabolic process);GO:0008150(biological_process)	NA	0.522834	OK	0.526403	OK	0.407646	OK	0.464735	OK	0.9943	OK	1.04784	OK
ENSSSCG00000020909	ENSSSCT00000022809	UPF2 regulator of nonsense transcripts homolog (yeast)	GO:0031100(organ regeneration);GO:0001889(liver development);GO:0035145(exon-exon junction complex);GO:0005737(cytoplasm);GO:0005634(nucleus);GO:0003723(RNA binding);GO:0003674(molecular_function);GO:0005488(binding);GO:0005515(protein binding)	NA	9.32154	OK	8.71005	OK	8.4516	OK	10.6689	OK	10.5408	OK	10.3925	OK
ENSSSCG00000022775;ENSSSCG00000022775	ENSSSCT00000024351;ENSSSCT00000032554	INO80 complex subunit E ;INO80 complex subunit E	GO:0031011(Ino80 complex);GO:0005730(nucleolus);GO:0005515(protein binding);GO:0005654(nucleoplasm);GO:0005634(nucleus)	NA	7.81972	OK	5.57623	OK	4.43278	OK	6.20101	OK	7.74945	OK	6.41154	OK
ENSSSCG00000027015	ENSSSCT00000028747	"family with sequence similarity 57, member B "	GO:0045599(negative regulation of fat cell differentiation);GO:0050291(sphingosine N-acyltransferase activity);GO:0046513(ceramide biosynthetic process);GO:0005794(Golgi apparatus);GO:0005783(endoplasmic reticulum);GO:0016020(membrane);GO:0016021(integral component of membrane);GO:0005575(cellular_component)	NA	0.486583	OK	0.898902	OK	0.386906	OK	0.417473	OK	0.520772	OK	0.468309	OK
ENSSSCG00000030122	ENSSSCT00000025446	HIRA interacting protein 3	GO:0005730(nucleolus);GO:0005515(protein binding);GO:0005654(nucleoplasm);GO:0005634(nucleus)	NA	1.46236	OK	1.50575	OK	1.25474	OK	1.22092	OK	1.6764	OK	1.54864	OK
ENSSSCG00000027015	ENSSSCT00000028747	"family with sequence similarity 57, member B "	GO:0045599(negative regulation of fat cell differentiation);GO:0050291(sphingosine N-acyltransferase activity);GO:0046513(ceramide biosynthetic process);GO:0005794(Golgi apparatus);GO:0005783(endoplasmic reticulum);GO:0016020(membrane);GO:0016021(integral component of membrane);GO:0005575(cellular_component)	NA	0.0532507	OK	0.109162	OK	0.0362296	OK	0	OK	0.0559665	OK	0.0508989	OK
ENSSSCG00000025554	ENSSSCT00000023026	fem-1 homolog a (C. elegans)	GO:0031867(EP4 subtype prostaglandin E2 receptor binding);GO:0050728(negative regulation of inflammatory response);GO:0003674(molecular_function);GO:0005515(protein binding)	NA	4.12597	OK	3.42929	OK	2.85753	OK	3.24757	OK	3.64841	OK	3.66578	OK
ENSSSCG00000020930	ENSSSCT00000024919	Uncharacterized protein	GO:0003674(molecular_function);GO:0005515(protein binding)	NA	9.11514	OK	4.58444	OK	6.87194	OK	7.19813	OK	8.61423	OK	7.84926	OK
ENSSSCG00000007698	ENSSSCT00000008441	rhomboid domain containing 2	GO:0000139(Golgi membrane);GO:0048471(perinuclear region of cytoplasm);GO:0008233(peptidase activity);GO:0016021(integral component of membrane);GO:0004252(serine-type endopeptidase activity);GO:0006508(proteolysis);GO:0005575(cellular_component);GO:0003674(molecular_function);GO:0008150(biological_process);GO:0005794(Golgi apparatus);GO:0005654(nucleoplasm);GO:0005634(nucleus)	NA	4.47965	OK	3.11648	OK	3.21837	OK	6.12634	OK	5.37609	OK	5.02455	OK
ENSSSCG00000029140	ENSSSCT00000023826	chemokine (C-C motif) ligand 24	GO:2000418(positive regulation of eosinophil migration);GO:0050729(positive regulation of inflammatory response);GO:0005125(cytokine activity);GO:0045766(positive regulation of angiogenesis);GO:0006935(chemotaxis);GO:0002376(immune system process);GO:0005576(extracellular region);GO:0006955(immune response);GO:0008009(chemokine activity);GO:0005575(cellular_component);GO:0003674(molecular_functio…	NA	0.0937345	OK	0	OK	0.0928988	OK	0.173922	OK	0.083239	OK	0.0690862	OK
ENSSSCG00000022609;ENSSSCG00000022609	ENSSSCT00000025575;ENSSSCT00000032019	Uncharacterized protein ;Uncharacterized protein	GO:0001190(RNA polymerase II transcription factor binding transcription factor activity involved in positive regulation of transcription);GO:0043433(negative regulation of sequence-specific DNA binding transcription factor activity);GO:0070534(protein K63-linked ubiquitination);GO:0061630(ubiquitin protein ligase activity);GO:0045892("negative regulation of transcription, DNA-templated");GO:00459…	NA	10.6772	OK	8.39373	OK	6.0731	OK	11.4987	OK	13.6239	OK	11.2879	OK
ENSSSCG00000030587	ENSSSCT00000029706	"proteasome (prosome, macropain) 26S subunit, non-ATPase, 7 "	GO:0005838(proteasome regulatory particle);GO:0003674(molecular_function);GO:0005515(protein binding);GO:0000502(proteasome complex);GO:0070062(extracellular exosome);GO:0005654(nucleoplasm);GO:0042803(protein homodimerization activity);GO:0005634(nucleus);GO:0016020(membrane)	NA	28.7646	OK	18.4655	OK	19.2248	OK	20.1384	OK	23.6222	OK	22.5527	OK
ENSSSCG00000026003	ENSSSCT00000024568	WW and C2 domain containing 1	GO:0043410(positive regulation of MAPK cascade);GO:0032587(ruffle membrane);GO:0046621(negative regulation of organ growth);GO:0035330(regulation of hippo signaling);GO:0035331(negative regulation of hippo signaling);GO:0005829(cytosol);GO:0048471(perinuclear region of cytoplasm);GO:0016477(cell migration);GO:0019900(kinase binding);GO:0005737(cytoplasm);GO:0032947(protein complex scaffold);GO:00…	NA	13.9742	OK	15.1309	OK	12.0305	OK	14.7654	OK	15.8202	OK	13.4595	OK
ENSSSCG00000029109	ENSSSCT00000031936	myotubularin related protein 9	GO:0030234(enzyme regulator activity);GO:0050790(regulation of catalytic activity);GO:0005515(protein binding);GO:0016791(phosphatase activity);GO:0016311(dephosphorylation);GO:0003674(molecular_function);GO:0008150(biological_process)	NA	8.09523	OK	5.40748	OK	5.2921	OK	4.78206	OK	4.46908	OK	4.2633	OK
ENSSSCG00000025205	ENSSSCT00000030011	Uncharacterized protein	NA	NA	0.0314646	OK	0.0501189	OK	0.115758	OK	0.0240329	OK	0.066037	OK	0.0613251	OK
ENSSSCG00000002453;ENSSSCG00000002453	ENSSSCT00000002723;ENSSSCT00000030342	Uncharacterized protein ;Uncharacterized protein	GO:0008233(peptidase activity);GO:0006508(proteolysis);GO:0003674(molecular_function);GO:0008150(biological_process);GO:0004197(cysteine-type endopeptidase activity)	04142(Lysosome);04612(Antigen processing and presentation)	0.0889849	OK	0.0697432	OK	0.0801138	OK	0.0676997	OK	0.235861	OK	0.261298	OK
ENSSSCG00000022272	ENSSSCT00000031253	Uncharacterized protein	NA	NA	2.97481	OK	2.14504	OK	2.18772	OK	3.18876	OK	3.34526	OK	3.11768	OK
ENSSSCG00000027288	ENSSSCT00000022866	"diacylglycerol lipase, beta "	GO:0042136(neurotransmitter biosynthetic process);GO:0007405(neuroblast proliferation);GO:0022008(neurogenesis);GO:0005765(lysosomal membrane);GO:0019369(arachidonic acid metabolic process);GO:0005886(plasma membrane);GO:0006629(lipid metabolic process);GO:0016787(hydrolase activity);GO:0003674(molecular_function);GO:0008150(biological_process)	NA	1.59855	OK	1.35033	OK	1.24225	OK	1.62145	OK	2.37804	OK	2.49279	OK
ENSSSCG00000027159	ENSSSCT00000025877	Queuine tRNA-ribosyltransferase subunit QTRTD1	GO:0006399(tRNA metabolic process);GO:0005739(mitochondrion);GO:0043226(organelle);GO:0043167(ion binding);GO:0016740(transferase activity);GO:0046872(metal ion binding);GO:0008270(zinc ion binding);GO:0005737(cytoplasm);GO:0044281(small molecule metabolic process);GO:0009058(biosynthetic process);GO:0016757("transferase activity, transferring glycosyl groups");GO:0005623(cell);GO:0005622(intrace…	NA	0.144143	OK	0.188593	OK	0.100123	OK	0.0614319	OK	0.156747	OK	0.125011	OK
ENSSSCG00000026713	ENSSSCT00000030321	transmembrane protein 17	GO:0036038(TCTN-B9D complex);GO:0060170(ciliary membrane);GO:0007224(smoothened signaling pathway);GO:0035869(ciliary transition zone);GO:0016020(membrane);GO:0042384(cilium assembly);GO:0005515(protein binding)	NA	4.83253	OK	2.14537	OK	1.53449	OK	1.7354	OK	2.5789	OK	2.78073	OK
ENSSSCG00000028518	ENSSSCT00000024570	Uncharacterized protein	NA	NA	0.0536401	OK	0	OK	0.144739	OK	0.036734	OK	0.101297	OK	0.043447	OK
ENSSSCG00000029329	ENSSSCT00000032339	-	NA	NA	1.71021	OK	1.06687	OK	1.20258	OK	2.39188	OK	1.76619	OK	1.38176	OK
ENSSSCG00000021949;ENSSSCG00000021949;ENSSSCG00000021949	ENSSSCT00000022794;ENSSSCT00000023016;ENSSSCT00000031352	Uncharacterized protein ;Uncharacterized protein ;Uncharacterized protein	GO:0016020(membrane);GO:0006810(transport);GO:0005215(transporter activity);GO:0005575(cellular_component);GO:0003674(molecular_function);GO:0008150(biological_process)	NA	1.46146	OK	1.08809	OK	0.639956	OK	0.846712	OK	1.16287	OK	1.11768	OK
ENSSSCG00000026118	ENSSSCT00000027905	Uncharacterized protein	GO:0016772("transferase activity, transferring phosphorus-containing groups");GO:0003674(molecular_function)	NA	0.27908	OK	0.199989	OK	0.332641	OK	0.431478	OK	0.403323	OK	0.395821	OK
ENSSSCG00000021405	ENSSSCT00000026785	Uncharacterized protein	GO:0022857(transmembrane transporter activity);GO:0016887(ATPase activity);GO:0055085(transmembrane transport);GO:0043167(ion binding);GO:0005524(ATP binding);GO:0016020(membrane);GO:0016021(integral component of membrane);GO:0006810(transport);GO:0005575(cellular_component);GO:0003674(molecular_function);GO:0008150(biological_process);GO:0042626("ATPase activity, coupled to transmembrane movemen…	NA	0.0570355	OK	0.0517782	OK	0.0987008	OK	0.039964	OK	0.0533814	OK	0.0915191	OK
ENSSSCG00000024941	ENSSSCT00000027593	Uncharacterized protein	GO:0006397(mRNA processing);GO:0000166(nucleotide binding);GO:0003676(nucleic acid binding);GO:0003723(RNA binding);GO:0043234(protein complex);GO:0005623(cell);GO:0005622(intracellular);GO:0005575(cellular_component);GO:0003674(molecular_function);GO:0034641(cellular nitrogen compound metabolic process);GO:0008150(biological_process);GO:0045292("mRNA cis splicing, via spliceosome");GO:0005846(nu…	NA	0.501913	OK	0.303147	OK	0.188259	OK	0.230866	OK	0.339411	OK	0.456063	OK
ENSSSCG00000020753	ENSSSCT00000023755	chromosome 16 open reading frame 45	GO:0021822(negative regulation of cell motility involved in cerebral cortex radial glia guided migration);GO:0007026(negative regulation of microtubule depolymerization);GO:0015630(microtubule cytoskeleton);GO:0005515(protein binding)	NA	0.119286	OK	0.0339685	OK	0.08004	OK	0.111373	OK	0.210571	OK	0.134816	OK
ENSSSCG00000021674	ENSSSCT00000022704	Uncharacterized protein	GO:0043226(organelle);GO:0005634(nucleus);GO:0043167(ion binding);GO:0046872(metal ion binding);GO:0003676(nucleic acid binding);GO:0005623(cell);GO:0005622(intracellular);GO:0005575(cellular_component);GO:0003674(molecular_function);GO:0005515(protein binding)	NA	0.273485	OK	0.199653	OK	0.267273	OK	0.294125	OK	0.287524	OK	0.258742	OK
ENSSSCG00000028099	ENSSSCT00000022493	Transporter	GO:0022857(transmembrane transporter activity);GO:0055085(transmembrane transport);GO:0005886(plasma membrane);GO:0016020(membrane);GO:0016021(integral component of membrane);GO:0006810(transport);GO:0005623(cell);GO:0005575(cellular_component);GO:0003674(molecular_function);GO:0008150(biological_process);GO:0015849(organic acid transport);GO:0005369(taurine:sodium symporter activity);GO:0006836(…	NA	0.75163	OK	0.539329	OK	0.320501	OK	0.804762	OK	0.830418	OK	0.484364	OK
ENSSSCG00000029909	ENSSSCT00000023190	Uncharacterized protein	NA	NA	0.0659053	OK	0.01994	OK	0.0547966	OK	0.118429	OK	0.0616794	OK	0.0959259	OK
ENSSSCG00000020818	ENSSSCT00000027824	zinc finger protein 862	GO:0003676(nucleic acid binding);GO:0005622(intracellular);GO:0006355("regulation of transcription, DNA-templated");GO:0046983(protein dimerization activity);GO:0005623(cell);GO:0005575(cellular_component);GO:0003674(molecular_function);GO:0008150(biological_process)	NA	3.94016	OK	3.78436	OK	2.92953	OK	3.55525	OK	3.80982	OK	3.36922	OK
ENSSSCG00000022118	ENSSSCT00000022858	ZBED6 C-terminal like	NA	NA	5.29893	OK	4.15482	OK	3.34411	OK	4.62201	OK	6.17387	OK	5.93907	OK
ENSSSCG00000022118	ENSSSCT00000022858	ZBED6 C-terminal like	NA	NA	5.6724	OK	4.07354	OK	3.06858	OK	4.91569	OK	7.48456	OK	4.08992	OK
ENSSSCG00000027693	ENSSSCT00000028559	Uncharacterized protein	NA	NA	0.625225	OK	0.308943	OK	0.560913	OK	1.05536	OK	0.739346	OK	0.699519	OK
ENSSSCG00000023594	ENSSSCT00000030143	retinoic acid receptor responder protein 2 precursor	GO:0050921(positive regulation of chemotaxis);GO:0050994(regulation of lipid catabolic process);GO:0045600(positive regulation of fat cell differentiation);GO:0050873(brown fat cell differentiation);GO:0005576(extracellular region);GO:0005515(protein binding);GO:0006954(inflammatory response);GO:0003674(molecular_function);GO:0006950(response to stress);GO:0008150(biological_process);GO:0005102(r…	NA	168.527	OK	103.642	OK	80.8986	OK	105.071	OK	174.161	OK	154.047	OK
ENSSSCG00000027604	ENSSSCT00000026455	Uncharacterized protein	NA	NA	3.92174	OK	3.04443	OK	3.00649	OK	3.59028	OK	4.33756	OK	3.71929	OK
ENSSSCG00000016561	ENSSSCT00000018031	Uncharacterized protein	GO:0003674(molecular_function);GO:0005515(protein binding)	NA	2.24316	OK	1.42651	OK	1.09191	OK	1.53189	OK	1.48076	OK	1.93928	OK
ENSSSCG00000021462	ENSSSCT00000023593	Uncharacterized protein	NA	NA	0.12527	OK	0.193319	OK	0.16819	OK	0.125077	OK	0.07689	OK	0.164844	OK
ENSSSCG00000026748	ENSSSCT00000022635	polo-like kinase 1	GO:0070194(synaptonemal complex disassembly);GO:0016321(female meiosis chromosome segregation);GO:0000780("condensed nuclear chromosome, centromeric region");GO:0045143(homologous chromosome segregation);GO:0000795(synaptonemal complex);GO:0000785(chromatin);GO:0005515(protein binding);GO:0007094(mitotic spindle assembly checkpoint);GO:0030071(regulation of mitotic metaphase/anaphase transition);…	NA	0.222332	OK	0.273636	OK	0.333452	OK	0.258443	OK	0.783389	OK	0.686774	OK
ENSSSCG00000029611	ENSSSCT00000029228	Uncharacterized protein	NA	NA	0	OK	0.062018	OK	0.0632374	OK	0.138775	OK	0.0944925	OK	0.431317	OK
ENSSSCG00000020892	ENSSSCT00000029699	Uncharacterized protein	GO:0002376(immune system process);GO:0048870(cell motility);GO:0040011(locomotion);GO:0005576(extracellular region);GO:0006955(immune response);GO:0008009(chemokine activity);GO:0005575(cellular_component);GO:0003674(molecular_function);GO:0008150(biological_process);GO:0060326(cell chemotaxis)	NA	0.418475	OK	1.19274	OK	0.933927	OK	1.25958	OK	2.37283	OK	1.02801	OK
ENSSSCG00000028029	ENSSSCT00000025441	Uncharacterized protein	NA	NA	10.0531	OK	6.60866	OK	9.13617	OK	8.74004	OK	8.73688	OK	8.99986	OK
ENSSSCG00000021664	ENSSSCT00000032349	MAU2 sister chromatid cohesion factor	GO:0047485(protein N-terminus binding);GO:0034088(maintenance of mitotic sister chromatid cohesion);GO:0032116(SMC loading complex);GO:0000785(chromatin);GO:0005654(nucleoplasm);GO:0005634(nucleus)	NA	7.12453	OK	6.5014	OK	4.70588	OK	5.98262	OK	7.54314	OK	7.31263	OK
ENSSSCG00000023578;ENSSSCG00000026721	ENSSSCT00000025203;ENSSSCT00000028476	"Sus scrofa angiogenin (ANG1), mRNA. ";"Sus scrofa ribonuclease, RNase A family, 4 (RNASE4), mRNA. "	GO:0001938(positive regulation of endothelial cell proliferation);GO:0009303(rRNA transcription);GO:0005605(basal lamina);GO:0042327(positive regulation of phosphorylation);GO:0032148(activation of protein kinase B activity);GO:0042277(peptide binding);GO:0007202(activation of phospholipase C activity);GO:0048662(negative regulation of smooth muscle cell proliferation);GO:0009725(response to horm…	NA	612.476	OK	321.967	OK	342.052	OK	390.812	OK	704.516	OK	667.33	OK
ENSSSCG00000025191	ENSSSCT00000027072	Uncharacterized protein	NA	NA	2.48135	OK	1.85146	OK	1.94342	OK	2.43684	OK	2.27054	OK	1.58964	OK
ENSSSCG00000023125	ENSSSCT00000031944	contactin associated protein-like 4	GO:2000821(regulation of grooming behavior);GO:0032225("regulation of synaptic transmission, dopaminergic");GO:0032228("regulation of synaptic transmission, GABAergic");GO:0042734(presynaptic membrane);GO:0030425(dendrite);GO:0005515(protein binding);GO:0003674(molecular_function)	NA	0.128218	OK	0.0150856	OK	0.075721	OK	0.0856618	OK	0.109118	OK	0.0958112	OK
ENSSSCG00000021314	ENSSSCT00000030623	Uncharacterized protein	GO:0005737(cytoplasm);GO:0005623(cell);GO:0005622(intracellular);GO:0005575(cellular_component)	NA	0.0430061	OK	0.0793353	OK	0.116357	OK	0.176887	OK	0.0409237	OK	0.0712551	OK
ENSSSCG00000030549	ENSSSCT00000023475	-	GO:0007155(cell adhesion);GO:0043167(ion binding);GO:0016020(membrane);GO:0005509(calcium ion binding);GO:0005575(cellular_component);GO:0003674(molecular_function);GO:0008150(biological_process);GO:0007156(homophilic cell adhesion via plasma membrane adhesion molecules)	NA	0.0168385	OK	0	OK	0.0110851	OK	0.0317665	OK	0.0174806	OK	0.0161453	OK
ENSSSCG00000024434	ENSSSCT00000025334	"Sus scrofa adaptor-related protein complex 2, beta 1 subunit (AP2B1), mRNA. "	GO:0008565(protein transporter activity);GO:0016020(membrane);GO:0006810(transport);GO:0016192(vesicle-mediated transport);GO:0043234(protein complex);GO:0005737(cytoplasm);GO:0005623(cell);GO:0005622(intracellular);GO:0005575(cellular_component);GO:0003674(molecular_function);GO:0008150(biological_process);GO:0005488(binding);GO:0030131(clathrin adaptor complex);GO:0005515(protein binding);GO:00…	NA	6.10845	OK	3.83482	OK	3.89951	OK	4.7507	OK	4.96174	OK	4.58226	OK
ENSSSCG00000024358	ENSSSCT00000030388	growth arrest-specific 2 like 2	GO:0001725(stress fiber);GO:0001578(microtubule bundle formation);GO:0051015(actin filament binding);GO:0007026(negative regulation of microtubule depolymerization);GO:0008093(cytoskeletal adaptor activity);GO:0008017(microtubule binding);GO:0005874(microtubule);GO:0007049(cell cycle);GO:0007050(cell cycle arrest);GO:0008150(biological_process)	NA	0.0892794	OK	0.0445355	OK	0.0694853	OK	0.0490157	OK	0.115049	OK	0.0644984	OK
ENSSSCG00000029691	ENSSSCT00000031067	"coronin, actin binding protein, 1A "	GO:0061502(early endosome to recycling endosome transport);GO:0032796(uropod organization);GO:0031339(negative regulation of vesicle fusion);GO:0030595(leukocyte chemotaxis);GO:0050870(positive regulation of T cell activation);GO:0030833(regulation of actin filament polymerization);GO:0051279(regulation of release of sequestered calcium ion into cytosol);GO:0038180(nerve growth factor signaling p…	NA	5.5216	OK	3.95856	OK	3.54932	OK	5.03134	OK	6.57886	OK	5.74603	OK
ENSSSCG00000021557	ENSSSCT00000026919	Sulfotransferase	GO:0008146(sulfotransferase activity);GO:0000166(nucleotide binding);GO:0016740(transferase activity);GO:0008152(metabolic process);GO:0003674(molecular_function);GO:0008150(biological_process)	NA	28.7526	OK	8.31068	OK	24.031	OK	52.7512	OK	35.0515	OK	29.9643	OK
ENSSSCG00000020792;ENSSSCG00000020792	ENSSSCT00000027434;ENSSSCT00000031724	Uncharacterized protein ;Uncharacterized protein	GO:0006464(cellular protein modification process);GO:0016301(kinase activity);GO:0043167(ion binding);GO:0016772("transferase activity, transferring phosphorus-containing groups");GO:0016740(transferase activity);GO:0016310(phosphorylation);GO:0006468(protein phosphorylation);GO:0005524(ATP binding);GO:0004674(protein serine/threonine kinase activity);GO:0004672(protein kinase activity);GO:000016…	NA	0.123512	OK	0.0303375	OK	0.0497894	OK	0.0171964	OK	0.0236672	OK	0.0827114	OK
ENSSSCG00000026670	ENSSSCT00000022719	-	GO:0043226(organelle);GO:0005634(nucleus);GO:0006355("regulation of transcription, DNA-templated");GO:0005623(cell);GO:0005622(intracellular);GO:0005575(cellular_component);GO:0008150(biological_process)	NA	2.15045	OK	0.680195	OK	1.38748	OK	1.35617	OK	1.40989	OK	1.35602	OK
ENSSSCG00000022513	ENSSSCT00000030613	Uncharacterized protein	GO:0043226(organelle);GO:0005634(nucleus);GO:0006355("regulation of transcription, DNA-templated");GO:0005623(cell);GO:0005622(intracellular);GO:0005575(cellular_component);GO:0008150(biological_process)	NA	1.7271	OK	1.26114	OK	1.11228	OK	1.13127	OK	1.38175	OK	0.825624	OK
ENSSSCG00000025390	ENSSSCT00000027085	Uncharacterized protein	NA	NA	932.101	OK	437.728	OK	535.85	OK	696.316	OK	755.071	OK	611.686	OK
ENSSSCG00000026321	ENSSSCT00000029276	transmembrane and coiled-coil domain family 1	NA	NA	0.061796	OK	0.00925827	OK	0.0103882	OK	0.0309949	OK	0.0287714	OK	0	OK
ENSSSCG00000030627;ENSSSCG00000030627	ENSSSCT00000003791;ENSSSCT00000022470	Uncharacterized protein ;Uncharacterized protein	NA	NA	0.0350706	OK	0.122402	OK	0.0229304	OK	0.0549077	OK	0.337515	OK	0.173268	OK
ENSSSCG00000023822	ENSSSCT00000029459	-	NA	NA	8.69095	OK	15.7606	OK	8.46369	OK	11.7373	OK	2.89707	OK	1.95152	OK
ENSSSCG00000024394	ENSSSCT00000030428	IKAROS family zinc finger 4 (Eos)	GO:0043425(bHLH transcription factor binding);GO:0046982(protein heterodimerization activity);GO:0042803(protein homodimerization activity);GO:0045892("negative regulation of transcription, DNA-templated");GO:0043565(sequence-specific DNA binding);GO:0045944(positive regulation of transcription from RNA polymerase II promoter);GO:0005515(protein binding);GO:0043167(ion binding);GO:0046872(metal i…	NA	0.14933	OK	0.0915502	OK	0.0661428	OK	0.143972	OK	0.0170681	OK	0.0915942	OK
ENSSSCG00000027672	ENSSSCT00000024752	"Sus scrofa sulfite oxidase (SUOX), mRNA. "	GO:0016491(oxidoreductase activity);GO:0043167(ion binding);GO:0009055(electron carrier activity);GO:0046872(metal ion binding);GO:0055114(oxidation-reduction process);GO:0020037(heme binding);GO:0003674(molecular_function);GO:0008150(biological_process);GO:0030151(molybdenum ion binding)	NA	7.67185	OK	5.03261	OK	3.54713	OK	5.25943	OK	7.15987	OK	6.22348	OK
ENSSSCG00000029828	ENSSSCT00000028386	"RAB5B, member RAS oncogene family "	GO:0030100(regulation of endocytosis);GO:0007032(endosome organization);GO:0030139(endocytic vesicle);GO:0005515(protein binding);GO:0003924(GTPase activity);GO:0034655(nucleobase-containing compound catabolic process);GO:0007165(signal transduction);GO:0043226(organelle);GO:0005634(nucleus);GO:0043167(ion binding);GO:0006913(nucleocytoplasmic transport);GO:0019003(GDP binding);GO:0030742(GTP-dep…	NA	41.6934	OK	26.9951	OK	25.6133	OK	33.5219	OK	36.309	OK	34.0195	OK
ENSSSCG00000021020	ENSSSCT00000031708	Uncharacterized protein	GO:0003677(DNA binding);GO:0043167(ion binding);GO:0005524(ATP binding);GO:0003674(molecular_function);GO:0034641(cellular nitrogen compound metabolic process);GO:0006950(response to stress);GO:0006259(DNA metabolic process);GO:0008150(biological_process);GO:0030983(mismatched DNA binding);GO:0006298(mismatch repair)	NA	0.168397	OK	0.309325	OK	0.19686	OK	0.294574	OK	0.375963	OK	0.297165	OK
ENSSSCG00000027062	ENSSSCT00000028825	adenosine A2b receptor	GO:0002882(positive regulation of chronic inflammatory response to non-antigenic stimulus);GO:0031668(cellular response to extracellular stimulus);GO:0032722(positive regulation of chemokine production);GO:0031284(positive regulation of guanylate cyclase activity);GO:0030828(positive regulation of cGMP biosynthetic process);GO:0043306(positive regulation of mast cell degranulation);GO:0032755(pos…	NA	4.78484	OK	3.48856	OK	4.96175	OK	3.95694	OK	4.55672	OK	3.33527	OK
ENSSSCG00000021423	ENSSSCT00000022433	Uncharacterized protein	GO:0003676(nucleic acid binding);GO:0005622(intracellular);GO:0006355("regulation of transcription, DNA-templated");GO:0005623(cell);GO:0005575(cellular_component);GO:0003674(molecular_function);GO:0008150(biological_process)	NA	2.68278	OK	2.14761	OK	1.64809	OK	3.87019	OK	4.10688	OK	3.51609	OK
ENSSSCG00000029823;ENSSSCG00000029823	ENSSSCT00000028537;ENSSSCT00000029824	Uncharacterized protein ;Uncharacterized protein	GO:0008092(cytoskeletal protein binding);GO:0043167(ion binding);GO:0008270(zinc ion binding);GO:0005622(intracellular);GO:0006954(inflammatory response);GO:0003779(actin binding);GO:0005623(cell);GO:0005575(cellular_component);GO:0003674(molecular_function);GO:0006950(response to stress);GO:0008150(biological_process)	NA	0	OK	0.0126607	OK	0.00684871	OK	0.0209832	OK	0.0197573	OK	0.0344561	OK
ENSSSCG00000030176	ENSSSCT00000032129	Uncharacterized protein	NA	NA	2.92365	OK	2.0507	OK	1.47953	OK	1.84788	OK	3.37314	OK	2.06718	OK
ENSSSCG00000024118	ENSSSCT00000025155	immunoglobulin-like domain containing receptor 2	NA	NA	2.83338	OK	1.2276	OK	1.22821	OK	1.35441	OK	1.49237	OK	1.39391	OK
ENSSSCG00000024540;ENSSSCG00000024540	ENSSSCT00000027675;ENSSSCT00000029375	Uncharacterized protein ;Uncharacterized protein	GO:0003677(DNA binding);GO:0043167(ion binding);GO:0005524(ATP binding);GO:0003674(molecular_function);GO:0005488(binding);GO:0005515(protein binding)	NA	0.0299789	OK	0.0142974	OK	0.00835281	OK	0.0165143	OK	0.00554023	OK	0.0187446	OK
ENSSSCG00000021519	ENSSSCT00000028530	copine II	GO:0070062(extracellular exosome);GO:0003674(molecular_function);GO:0005515(protein binding)	NA	1.62603	OK	1.15335	OK	1.11889	OK	2.06115	OK	1.98241	OK	1.26374	OK
ENSSSCG00000016398	ENSSSCT00000017855	nebulin	GO:0043292(contractile fiber);GO:0005515(protein binding);GO:0008092(cytoskeletal protein binding);GO:0003779(actin binding);GO:0003674(molecular_function)	NA	0.436457	OK	0.656648	OK	0.391469	OK	0.48541	OK	0.237653	OK	0.20053	OK
ENSSSCG00000024177	ENSSSCT00000027437	Uncharacterized protein	GO:0003674(molecular_function);GO:0005488(binding)	NA	10.1435	OK	6.56569	OK	6.83498	OK	7.51544	OK	9.46497	OK	7.53688	OK
ENSSSCG00000028165	ENSSSCT00000027871	Uncharacterized protein	NA	NA	11.9456	OK	11.4478	OK	13.1349	OK	12.7369	OK	12.8125	OK	8.65767	OK
ENSSSCG00000005953	ENSSSCT00000006536	"potassium channel, voltage gated KQT-like subfamily Q, member 3 "	GO:0033268(node of Ranvier);GO:0060081(membrane hyperpolarization);GO:0005267(potassium channel activity);GO:0071805(potassium ion transmembrane transport);GO:0043194(axon initial segment);GO:0005886(plasma membrane);GO:0022857(transmembrane transporter activity);GO:0055085(transmembrane transport);GO:0016020(membrane);GO:0016021(integral component of membrane);GO:0006810(transport);GO:0005249(vo…	NA	0.897203	OK	0.209376	OK	0.367215	OK	0.491506	OK	1.56895	OK	1.25112	OK
ENSSSCG00000020978	ENSSSCT00000025832	Uncharacterized protein	GO:0005856(cytoskeleton);GO:0043226(organelle);GO:0008152(metabolic process);GO:0043234(protein complex);GO:0005623(cell);GO:0005622(intracellular);GO:0005575(cellular_component);GO:0003674(molecular_function);GO:0008150(biological_process);GO:0016459(myosin complex);GO:0003774(motor activity)	NA	1.8417	OK	1.02256	OK	1.73846	OK	2.65594	OK	2.46925	OK	1.83559	OK
ENSSSCG00000000146	ENSSSCT00000000153	-	GO:0005856(cytoskeleton);GO:0043226(organelle);GO:0043167(ion binding);GO:0005524(ATP binding);GO:0008152(metabolic process);GO:0043234(protein complex);GO:0005623(cell);GO:0005622(intracellular);GO:0005575(cellular_component);GO:0003674(molecular_function);GO:0008150(biological_process);GO:0005515(protein binding);GO:0016459(myosin complex);GO:0003774(motor activity)	04530(Tight junction);05416(Viral myocarditis)	2.68995	OK	2.09594	OK	3.22094	OK	4.47016	OK	4.73509	OK	3.89916	OK
ENSSSCG00000022463	ENSSSCT00000027611	"inhibitor of growth family, member 1 "	GO:0010941(regulation of cell death);GO:0006606(protein import into nucleus);GO:0045893("positive regulation of transcription, DNA-templated");GO:0005634(nucleus);GO:0043226(organelle);GO:0051276(chromosome organization);GO:0043167(ion binding);GO:0046872(metal ion binding);GO:0008270(zinc ion binding);GO:0016568(chromatin modification);GO:0005623(cell);GO:0005622(intracellular);GO:0005575(cellul…	NA	7.21986	OK	7.20177	OK	4.86334	OK	8.74863	OK	8.90338	OK	7.169	OK
ENSSSCG00000009548	ENSSSCT00000010466	"Sus scrofa ankyrin repeat domain 10 (ANKRD10), mRNA. "	GO:0003674(molecular_function);GO:0005515(protein binding)	NA	30.8685	OK	26.6671	OK	31.4101	OK	29.7937	OK	37.2274	OK	36.8077	OK
ENSSSCG00000025988	ENSSSCT00000030655	Uncharacterized protein	GO:0006629(lipid metabolic process);GO:0008150(biological_process);GO:0046856(phosphatidylinositol dephosphorylation)	NA	0.124791	OK	0.132971	OK	0.150288	OK	0.0946617	OK	0.186196	OK	0.171913	OK
ENSSSCG00000002257	ENSSSCT00000002514	"multiple C2 domains, transmembrane 2 "	GO:0005509(calcium ion binding);GO:0016020(membrane);GO:0016021(integral component of membrane);GO:0003674(molecular_function);GO:0005515(protein binding)	NA	0.684717	OK	0.55462	OK	0.891294	OK	1.02506	OK	0.612588	OK	0.547355	OK
ENSSSCG00000023096;ENSSSCG00000023096	ENSSSCT00000023846;ENSSSCT00000030046	Uncharacterized protein ;Uncharacterized protein	GO:0003674(molecular_function);GO:0005515(protein binding)	NA	0.648884	OK	0.591405	OK	0.230853	OK	0.592183	OK	0.681824	OK	0.526766	OK
ENSSSCG00000030021	ENSSSCT00000029393	Uncharacterized protein	GO:0005840(ribosome);GO:0005198(structural molecule activity);GO:0003735(structural constituent of ribosome);GO:0006412(translation);GO:0043226(organelle);GO:0009058(biosynthetic process);GO:0005737(cytoplasm);GO:0005623(cell);GO:0005622(intracellular);GO:0005575(cellular_component);GO:0003674(molecular_function);GO:0008150(biological_process);GO:0030529(ribonucleoprotein complex)	NA	1.47	OK	0.978527	OK	0.658827	OK	1.20642	OK	1.66059	OK	1.80675	OK
ENSSSCG00000006077	ENSSSCT00000006668	Uncharacterized protein	GO:0022857(transmembrane transporter activity);GO:0016020(membrane);GO:0006810(transport);GO:0005575(cellular_component);GO:0003674(molecular_function);GO:0008150(biological_process);GO:0015693(magnesium ion transport);GO:0015095(magnesium ion transmembrane transporter activity)	NA	0.227095	OK	0.0713318	OK	0.153689	OK	0.0812064	OK	0.132307	OK	0.232046	OK
ENSSSCG00000026327	ENSSSCT00000025906	Uncharacterized protein	GO:0043167(ion binding);GO:0046872(metal ion binding);GO:0003676(nucleic acid binding);GO:0003674(molecular_function)	NA	0.0626368	OK	0.0217778	OK	0.0524255	OK	0.0250479	OK	0.0675322	OK	0	OK
ENSSSCG00000027706	ENSSSCT00000026896	-	NA	NA	3.11911	OK	2.63321	OK	2.14122	OK	2.1667	OK	3.45907	OK	3.04132	OK
ENSSSCG00000030455	ENSSSCT00000025135	Uncharacterized protein	GO:0030234(enzyme regulator activity);GO:0003674(molecular_function);GO:0008150(biological_process);GO:0043666(regulation of phosphoprotein phosphatase activity);GO:0004864(protein phosphatase inhibitor activity);GO:0009966(regulation of signal transduction);GO:0043086(negative regulation of catalytic activity)	NA	18.6451	OK	10.8835	OK	11.5323	OK	14.0166	OK	13.8647	OK	12.6792	OK
ENSSSCG00000030148	ENSSSCT00000031825	Uncharacterized protein	GO:0003674(molecular_function);GO:0005515(protein binding)	NA	0	OK	0.0622151	OK	0.0119868	OK	0.0558671	OK	0.0953574	OK	0.0346034	OK
ENSSSCG00000027554;ENSSSCG00000027554	ENSSSCT00000029231;ENSSSCT00000028172	Uncharacterized protein ;Uncharacterized protein	NA	NA	0.0156327	OK	0.0321552	OK	0.0103938	OK	0.0241038	OK	0	OK	0.030107	OK
ENSSSCG00000022538;ENSSSCG00000022538	ENSSSCT00000025918;ENSSSCT00000032120	MAP/microtubule affinity-regulating kinase 4 ;MAP/microtubule affinity-regulating kinase 4	GO:0006464(cellular protein modification process);GO:0016301(kinase activity);GO:0043167(ion binding);GO:0016772("transferase activity, transferring phosphorus-containing groups");GO:0006468(protein phosphorylation);GO:0005524(ATP binding);GO:0004674(protein serine/threonine kinase activity);GO:0004672(protein kinase activity);GO:0003674(molecular_function);GO:0008150(biological_process);GO:00055…	NA	2.24514	OK	2.41943	OK	1.87001	OK	2.56091	OK	2.23403	OK	2.06212	OK
ENSSSCG00000028395	ENSSSCT00000030137	Uncharacterized protein	GO:0016192(vesicle-mediated transport);GO:0006810(transport);GO:0043234(protein complex);GO:0005737(cytoplasm);GO:0005623(cell);GO:0005622(intracellular);GO:0005575(cellular_component);GO:0008150(biological_process);GO:0006887(exocytosis);GO:0000145(exocyst)	NA	13.9966	OK	5.08302	OK	8.41622	OK	10.5769	OK	13.8829	OK	12.3289	OK
ENSSSCG00000028624	ENSSSCT00000026161	Uncharacterized protein	GO:0001071(nucleic acid binding transcription factor activity);GO:0043167(ion binding);GO:0046872(metal ion binding);GO:0003676(nucleic acid binding);GO:0005622(intracellular);GO:0006355("regulation of transcription, DNA-templated");GO:0003700(sequence-specific DNA binding transcription factor activity);GO:0005623(cell);GO:0005575(cellular_component);GO:0003674(molecular_function);GO:0008150(biol…	NA	6.35324	OK	4.27355	OK	4.03507	OK	6.18153	OK	8.31111	OK	6.71831	OK
ENSSSCG00000029187	ENSSSCT00000027261	Uncharacterized protein	GO:0016192(vesicle-mediated transport);GO:0006810(transport);GO:0008150(biological_process);GO:0006904(vesicle docking involved in exocytosis)	NA	0.0793706	OK	0.189867	OK	0.219613	OK	0.185774	OK	0.256686	OK	0.18733	OK
ENSSSCG00000021984	ENSSSCT00000031427	Uncharacterized protein	NA	NA	2.39161	OK	2.0901	OK	1.67384	OK	2.57838	OK	2.18659	OK	2.63166	OK
ENSSSCG00000025963	ENSSSCT00000023040	myosin XVI	GO:0005856(cytoskeleton);GO:0043226(organelle);GO:0043167(ion binding);GO:0005524(ATP binding);GO:0008152(metabolic process);GO:0043234(protein complex);GO:0005623(cell);GO:0005622(intracellular);GO:0005575(cellular_component);GO:0003674(molecular_function);GO:0008150(biological_process);GO:0016459(myosin complex);GO:0003774(motor activity)	NA	5.73405	OK	10.1941	OK	3.31723	OK	5.29769	OK	6.20635	OK	4.86241	OK
ENSSSCG00000023914	ENSSSCT00000023083	Uncharacterized protein	NA	NA	31.8868	OK	23.935	OK	19.8371	OK	29.1764	OK	29.2936	OK	30.1552	OK
ENSSSCG00000021450	ENSSSCT00000025649	"short chain dehydrogenase/reductase family 42E, member 1 "	GO:0006629(lipid metabolic process);GO:0016491(oxidoreductase activity);GO:0055114(oxidation-reduction process);GO:0003824(catalytic activity);GO:0009058(biosynthetic process);GO:0003674(molecular_function);GO:0008150(biological_process);GO:0006694(steroid biosynthetic process);GO:0003854(3-beta-hydroxy-delta5-steroid dehydrogenase activity);GO:0050662(coenzyme binding);GO:0016616("oxidoreductase…	NA	4.39555	OK	1.44317	OK	2.06804	OK	2.1239	OK	4.35103	OK	3.85193	OK
ENSSSCG00000002686	ENSSSCT00000002979	"Sus scrofa hydroxysteroid (17-beta) dehydrogenase 2 (HSD17B2), mRNA. "	GO:0001890(placenta development);GO:0001701(in utero embryonic development);GO:0016491(oxidoreductase activity);GO:0055114(oxidation-reduction process);GO:0008152(metabolic process);GO:0003674(molecular_function);GO:0008150(biological_process);GO:0047035(testosterone dehydrogenase (NAD+) activity);GO:0032526(response to retinoic acid);GO:0004303(estradiol 17-beta-dehydrogenase activity)	00140(Steroid hormone biosynthesis);01100(Metabolic pathways)	213.332	OK	2.77501	OK	183.203	OK	108.659	OK	742.942	OK	684.896	OK
ENSSSCG00000027267;ENSSSCG00000027647	ENSSSCT00000023674;ENSSSCT00000026851	Uncharacterized protein ;Uncharacterized protein	GO:0043167(ion binding);GO:0005524(ATP binding);GO:0003676(nucleic acid binding);GO:0003674(molecular_function)	NA	16.4202	OK	8.59081	OK	6.86377	OK	7.34324	OK	9.14175	OK	9.30433	OK
ENSSSCG00000028756;ENSSSCG00000022707	ENSSSCT00000025830;ENSSSCT00000028754	-;Uncharacterized protein	NA	NA	4.58188	OK	2.16643	OK	2.03973	OK	1.97366	OK	3.08361	OK	3.28409	OK
ENSSSCG00000028108	ENSSSCT00000022632	"ArfGAP with SH3 domain, ankyrin repeat and PH domain 3 "	GO:0048870(cell motility);GO:0040011(locomotion);GO:0030234(enzyme regulator activity);GO:0005575(cellular_component);GO:0003674(molecular_function);GO:0008150(biological_process);GO:0032850();GO:0005925(focal adhesion);GO:0016477(cell migration);GO:0008060();GO:0005515(protein binding);GO:0001726(ruffle);GO:0043547(positive regulation of GTPase activity);GO:0051492(regulation of stress fiber ass…	NA	3.04844	OK	3.15192	OK	2.06085	OK	2.70922	OK	3.56851	OK	3.25283	OK
ENSSSCG00000028798	ENSSSCT00000022649	Uncharacterized protein	GO:0016746("transferase activity, transferring acyl groups");GO:0000988(protein binding transcription factor activity);GO:0006464(cellular protein modification process);GO:0007165(signal transduction);GO:0004871(signal transducer activity);GO:0043226(organelle);GO:0005634(nucleus);GO:0051276(chromosome organization);GO:0006355("regulation of transcription, DNA-templated");GO:0006351("transcriptio…	NA	48.0006	OK	40.3586	OK	37.015	OK	49.5311	OK	48.5554	OK	45.8314	OK
ENSSSCG00000006807	ENSSSCT00000007455	Uncharacterized protein	GO:0044403("symbiosis, encompassing mutualism through parasitism");GO:0008219(cell death);GO:0005737(cytoplasm);GO:0005623(cell);GO:0005622(intracellular);GO:0005575(cellular_component);GO:0008150(biological_process);GO:0043154(negative regulation of cysteine-type endopeptidase activity involved in apoptotic process);GO:0019079(viral genome replication);GO:0043066(negative regulation of apoptotic…	NA	33.1972	OK	19.2976	OK	17.1347	OK	19.1311	OK	29.739	OK	25.2109	OK
ENSSSCG00000022237	ENSSSCT00000031081	sushi domain containing 3	NA	NA	1.18359	OK	1.20528	OK	0.92797	OK	1.51632	OK	1.64605	OK	1.49717	OK
ENSSSCG00000029916	ENSSSCT00000031246	"FYVE, RhoGEF and PH domain containing 3 "	GO:0043167(ion binding);GO:0046872(metal ion binding);GO:0003674(molecular_function);GO:0008150(biological_process);GO:0035023(regulation of Rho protein signal transduction);GO:0032321();GO:0005089(Rho guanyl-nucleotide exchange factor activity)	NA	5.84714	OK	3.28889	OK	3.39432	OK	5.06435	OK	3.18295	OK	3.23167	OK
ENSSSCG00000023745	ENSSSCT00000022578	Uncharacterized protein	NA	NA	0.492963	OK	0.460343	OK	0.0671487	OK	0.201561	OK	0.107234	OK	0.0685678	OK
ENSSSCG00000030264	ENSSSCT00000023047	-	GO:0003674(molecular_function);GO:0005515(protein binding)	NA	0.381193	OK	0.403743	OK	0.49475	OK	0.0763519	OK	0.403261	OK	0.0966277	OK
ENSSSCG00000021556	ENSSSCT00000031064	-	NA	NA	48.698	OK	25.3762	OK	27.5801	OK	31.9338	OK	63.2728	OK	57.2552	OK
ENSSSCG00000022592	ENSSSCT00000032511	fin bud initiation factor homolog (zebrafish)	GO:0005783(endoplasmic reticulum)	NA	1.72487	OK	0.562903	OK	0.703178	OK	0.823447	OK	2.13866	OK	1.57001	OK
ENSSSCG00000004066	ENSSSCT00000004495	Uncharacterized protein	GO:0008168(methyltransferase activity);GO:0042254(ribosome biogenesis);GO:0003674(molecular_function);GO:0034641(cellular nitrogen compound metabolic process);GO:0008150(biological_process);GO:0031167(rRNA methylation);GO:0008649(rRNA methyltransferase activity);GO:0000179("rRNA (adenine-N6,N6-)-dimethyltransferase activity");GO:0000154(rRNA modification);GO:0032259(methylation)	NA	2.62461	OK	2.27442	OK	1.82241	OK	2.38229	OK	2.43181	OK	3.00753	OK
ENSSSCG00000021190;ENSSSCG00000021190;ENSSSCG00000021190	ENSSSCT00000023765;ENSSSCT00000023867;ENSSSCT00000031801	mucosal addressin cell adhesion molecule 1 precursor ;mucosal addressin cell adhesion molecule 1 precursor ;mucosal addressin cell adhesion molecule 1 precursor	GO:0030216(keratinocyte differentiation);GO:0050900(leukocyte migration);GO:0007155(cell adhesion);GO:0016020(membrane);GO:0005575(cellular_component);GO:0008150(biological_process);GO:0050901(leukocyte tethering or rolling);GO:0034113(heterotypic cell-cell adhesion);GO:0098640(integrin binding involved in cell-matrix adhesion);GO:0007160(cell-matrix adhesion);GO:0007229(integrin-mediated signali…	NA	4.66221	OK	5.17391	OK	4.03741	OK	3.93569	OK	10.6355	OK	7.93536	OK
ENSSSCG00000023616	ENSSSCT00000028657	cell division cycle 34	GO:0016874(ligase activity);GO:0003674(molecular_function);GO:0016881(acid-amino acid ligase activity);GO:0070936(protein K48-linked ubiquitination);GO:0043951(negative regulation of cAMP-mediated signaling);GO:0000209(protein polyubiquitination);GO:0043161(proteasome-mediated ubiquitin-dependent protein catabolic process);GO:0004842(ubiquitin-protein transferase activity);GO:0005515(protein bind…	NA	83.5769	OK	60.0754	OK	49.9081	OK	75.271	OK	68.9602	OK	59.2539	OK
ENSSSCG00000026760	ENSSSCT00000027688	granzyme M precursor	GO:0019835(cytolysis);GO:0004175(endopeptidase activity);GO:0005515(protein binding);GO:0008219(cell death);GO:0016020(membrane);GO:0044403("symbiosis, encompassing mutualism through parasitism");GO:0008233(peptidase activity);GO:0003824(catalytic activity);GO:0016787(hydrolase activity);GO:0004252(serine-type endopeptidase activity);GO:0006508(proteolysis);GO:0003674(molecular_function);GO:00081…	NA	0.471883	OK	0.344729	OK	0.33594	OK	0.413591	OK	0.445115	OK	0.348574	OK
ENSSSCG00000024578;ENSSSCG00000024578	ENSSSCT00000026664;ENSSSCT00000031023	-;-	GO:0001071(nucleic acid binding transcription factor activity);GO:0007165(signal transduction);GO:0004871(signal transducer activity);GO:0006355("regulation of transcription, DNA-templated");GO:0003700(sequence-specific DNA binding transcription factor activity);GO:0003674(molecular_function);GO:0008150(biological_process);GO:0005515(protein binding)	NA	3.74354	OK	2.47465	OK	1.77803	OK	3.74966	OK	2.85245	OK	2.12932	OK
ENSSSCG00000029849	ENSSSCT00000031717	Uncharacterized protein	GO:0061384(heart trabecula morphogenesis);GO:0003245(cardiac muscle tissue growth involved in heart morphogenesis);GO:0001955(blood vessel maturation);GO:0072678(T cell migration);GO:0045124(regulation of bone resorption);GO:0030155(regulation of cell adhesion);GO:0030500(regulation of bone mineralization);GO:0007193(adenylate cyclase-inhibiting G-protein coupled receptor signaling pathway);GO:00…	NA	10.4584	OK	5.858	OK	8.32015	OK	11.0225	OK	9.75966	OK	8.16022	OK
ENSSSCG00000023067	ENSSSCT00000023028	sushi domain containing 5	GO:0007155(cell adhesion);GO:0003674(molecular_function);GO:0008150(biological_process);GO:0005540(hyaluronic acid binding)	NA	0.175155	OK	0.252067	OK	0.370645	OK	0.437137	OK	0.373903	OK	0.523968	OK
ENSSSCG00000028318	ENSSSCT00000032459	-	GO:0001071(nucleic acid binding transcription factor activity);GO:0043226(organelle);GO:0005634(nucleus);GO:0006355("regulation of transcription, DNA-templated");GO:0003700(sequence-specific DNA binding transcription factor activity);GO:0009058(biosynthetic process);GO:0005623(cell);GO:0005622(intracellular);GO:0005575(cellular_component);GO:0003674(molecular_function);GO:0034641(cellular nitroge…	NA	0.0853478	OK	0.0577846	OK	0.108644	OK	0.0661788	OK	0	OK	0	OK
ENSSSCG00000029493	ENSSSCT00000025638	cyclin T2	GO:0019899(enzyme binding);GO:0006355("regulation of transcription, DNA-templated");GO:0006351("transcription, DNA-templated");GO:0009058(biosynthetic process);GO:0003674(molecular_function);GO:0034641(cellular nitrogen compound metabolic process);GO:0008150(biological_process);GO:0000079(regulation of cyclin-dependent protein serine/threonine kinase activity);GO:0019901(protein kinase binding);G…	NA	2.6826	OK	2.08271	OK	1.08855	OK	1.78409	OK	1.94025	OK	2.1644	OK
ENSSSCG00000025041	ENSSSCT00000023480	Uncharacterized protein	GO:0097225(sperm midpiece);GO:0007338(single fertilization);GO:0030317(sperm motility);GO:0005525(GTP binding);GO:0030992(intraciliary transport particle B);GO:0042384(cilium assembly);GO:0005515(protein binding);GO:0003924(GTPase activity);GO:0034655(nucleobase-containing compound catabolic process);GO:0007165(signal transduction);GO:0043226(organelle);GO:0005634(nucleus);GO:0043167(ion binding)…	NA	2.32933	OK	1.25747	OK	1.5857	OK	1.56708	OK	2.25598	OK	1.639	OK
ENSSSCG00000026368	ENSSSCT00000032312	cartilage associated protein	GO:0018400(peptidyl-proline hydroxylation to 3-hydroxy-L-proline);GO:0007283(spermatogenesis);GO:0050821(protein stabilization);GO:1901874(negative regulation of post-translational protein modification);GO:0005783(endoplasmic reticulum);GO:0005615(extracellular space)	NA	4.84151	OK	3.89723	OK	3.43638	OK	7.89674	OK	6.82023	OK	5.966	OK
ENSSSCG00000026158	ENSSSCT00000024982	"Sus scrofa RAD18 homolog (S. cerevisiae) (RAD18), mRNA. "	GO:0001741(XY body);GO:0009411(response to UV);GO:0045910(negative regulation of DNA recombination);GO:0000785(chromatin);GO:0006974(cellular response to DNA damage stimulus);GO:0007283(spermatogenesis);GO:0005634(nucleus);GO:0005515(protein binding);GO:0003677(DNA binding);GO:0006281(DNA repair);GO:0003676(nucleic acid binding);GO:0003674(molecular_function);GO:0034641(cellular nitrogen compound…	NA	4.01075	OK	2.67478	OK	2.96485	OK	3.47694	OK	4.90747	OK	3.90464	OK
ENSSSCG00000025886	ENSSSCT00000025403	Uncharacterized protein	GO:0016491(oxidoreductase activity);GO:0043167(ion binding);GO:0055114(oxidation-reduction process);GO:0003824(catalytic activity);GO:0003674(molecular_function);GO:0008150(biological_process);GO:0016614("oxidoreductase activity, acting on CH-OH group of donors");GO:0008762(UDP-N-acetylmuramate dehydrogenase activity);GO:0050660(flavin adenine dinucleotide binding)	NA	5.52035	OK	3.69358	OK	2.90769	OK	4.06688	OK	6.3668	OK	5.25297	OK
ENSSSCG00000022846	ENSSSCT00000024895	"solute carrier family 4 (anion exchanger), member 3 "	GO:0051453(regulation of intracellular pH);GO:0015301(anion:anion antiporter activity);GO:0005886(plasma membrane);GO:0022857(transmembrane transporter activity);GO:0016020(membrane);GO:0016021(integral component of membrane);GO:0006810(transport);GO:0005215(transporter activity);GO:0005575(cellular_component);GO:0003674(molecular_function);GO:0008150(biological_process);GO:0008509(anion transmem…	NA	0.130041	OK	0.168826	OK	0.0953707	OK	0.161641	OK	0.305763	OK	0.162906	OK
ENSSSCG00000006221	ENSSSCT00000006817	Uncharacterized protein	GO:0016491(oxidoreductase activity);GO:0043167(ion binding);GO:0046872(metal ion binding);GO:0055114(oxidation-reduction process);GO:0020037(heme binding);GO:0005506(iron ion binding);GO:0004497(monooxygenase activity);GO:0003674(molecular_function);GO:0008150(biological_process);GO:0016705("oxidoreductase activity, acting on paired donors, with incorporation or reduction of molecular oxygen")	NA	0.0858865	OK	0	OK	0.0290027	OK	0.0280492	OK	0.0580291	OK	0.293342	OK
ENSSSCG00000027227	ENSSSCT00000027551	Uncharacterized protein	GO:0005576(extracellular region);GO:0007275(multicellular organismal development);GO:0005575(cellular_component);GO:0008150(biological_process);GO:0030178(negative regulation of Wnt signaling pathway)	NA	0.181878	OK	0.225076	OK	0.184889	OK	0.0634949	OK	0.173428	OK	0.0759161	OK
ENSSSCG00000029614	ENSSSCT00000022940	Uncharacterized protein	GO:0016791(phosphatase activity);GO:0006464(cellular protein modification process);GO:0035335(peptidyl-tyrosine dephosphorylation);GO:0006470(protein dephosphorylation);GO:0004725(protein tyrosine phosphatase activity);GO:0005622(intracellular);GO:0005623(cell);GO:0005575(cellular_component);GO:0003674(molecular_function);GO:0008150(biological_process);GO:0000087(mitotic M phase)	NA	0.0794374	OK	0.023667	OK	0.186041	OK	0.131175	OK	0.183689	OK	0.127225	OK
ENSSSCG00000021390	ENSSSCT00000024991	Uncharacterized protein	GO:0043167(ion binding);GO:0008152(metabolic process);GO:0003824(catalytic activity);GO:0003674(molecular_function);GO:0008150(biological_process);GO:0050660(flavin adenine dinucleotide binding)	NA	8.00777	OK	6.58726	OK	5.36469	OK	5.40611	OK	9.05385	OK	6.24029	OK
ENSSSCG00000022714	ENSSSCT00000025121	Uncharacterized protein	NA	NA	12.9793	OK	8.36744	OK	6.46262	OK	9.64924	OK	12.563	OK	10.0326	OK
ENSSSCG00000029893	ENSSSCT00000032501	-	NA	NA	3.91891	OK	2.51847	OK	1.99123	OK	1.95602	OK	3.57569	OK	5.54166	OK
ENSSSCG00000020742	ENSSSCT00000028887	-	GO:0005515(protein binding)	NA	0.317045	OK	0.046438	OK	0.0538788	OK	0.0510319	OK	0	OK	0	OK
ENSSSCG00000024561	ENSSSCT00000030266	-	GO:0003674(molecular_function);GO:0005488(binding);GO:0005515(protein binding)	NA	2.40018	OK	2.0094	OK	1.62125	OK	2.14479	OK	2.33631	OK	1.68873	OK
ENSSSCG00000028764	ENSSSCT00000024672	Uncharacterized protein	NA	NA	0.328495	OK	0.16622	OK	0.756214	OK	0.32829	OK	0.0633219	OK	0.505458	OK
ENSSSCG00000025841	ENSSSCT00000025149	Uncharacterized protein	GO:0005783(endoplasmic reticulum);GO:0043226(organelle);GO:0016021(integral component of membrane);GO:0005737(cytoplasm);GO:0005623(cell);GO:0005622(intracellular);GO:0005575(cellular_component);GO:0005789(endoplasmic reticulum membrane)	NA	0.0499297	OK	0	OK	0.0331324	OK	0.0370864	OK	0.0255798	OK	0.0227743	OK
ENSSSCG00000025637	ENSSSCT00000024630	Uncharacterized protein	GO:0006464(cellular protein modification process);GO:0008168(methyltransferase activity);GO:0051276(chromosome organization);GO:0003674(molecular_function);GO:0008150(biological_process);GO:0042799(histone methyltransferase activity (H4-K20 specific));GO:0034773(histone H4-K20 trimethylation);GO:0005515(protein binding)	NA	0.0490963	OK	0.0748902	OK	0.0500257	OK	0.0157971	OK	0.0442134	OK	0.0248894	OK
ENSSSCG00000021378	ENSSSCT00000030544	hemochromatosis	GO:0042446(hormone biosynthetic process);GO:0060586(multicellular organismal iron ion homeostasis);GO:0055072(iron ion homeostasis);GO:0010628(positive regulation of gene expression);GO:0002376(immune system process);GO:0005886(plasma membrane);GO:0016020(membrane);GO:0042612(MHC class I protein complex);GO:0042605(peptide antigen binding);GO:0019882(antigen processing and presentation);GO:000695…	NA	9.87818	OK	7.67629	OK	5.34873	OK	7.29966	OK	9.62288	OK	8.31057	OK
ENSSSCG00000029597;ENSSSCG00000029597	ENSSSCT00000026696;ENSSSCT00000032260	tripartite motif containing 52 ;tripartite motif containing 52	GO:0043167(ion binding);GO:0046872(metal ion binding);GO:0008270(zinc ion binding);GO:0005622(intracellular);GO:0005623(cell);GO:0005575(cellular_component);GO:0003674(molecular_function);GO:0005515(protein binding);GO:0051092(positive regulation of NF-kappaB transcription factor activity)	NA	1.35357	OK	0.634587	OK	0.813201	OK	0.770377	OK	1.17221	OK	0.873395	OK
ENSSSCG00000029724	ENSSSCT00000022602	"guanine nucleotide binding protein (G protein), beta polypeptide 2-like 1 "	GO:0008200(ion channel inhibitor activity);GO:0044297(cell body);GO:0030425(dendrite);GO:0043025(neuronal cell body);GO:0043005(neuron projection);GO:0005515(protein binding);GO:0030971(receptor tyrosine kinase binding);GO:0006919(activation of cysteine-type endopeptidase activity involved in apoptotic process);GO:0035591(signaling adaptor activity);GO:0001934(positive regulation of protein phosp…	NA	637.295	OK	369.051	OK	364.89	OK	538.333	OK	693.176	OK	592.344	OK
ENSSSCG00000029597	ENSSSCT00000032260	tripartite motif containing 52	GO:0043167(ion binding);GO:0046872(metal ion binding);GO:0008270(zinc ion binding);GO:0005622(intracellular);GO:0005623(cell);GO:0005575(cellular_component);GO:0003674(molecular_function);GO:0005515(protein binding);GO:0051092(positive regulation of NF-kappaB transcription factor activity)	NA	1.88829	OK	1.75486	OK	3.07488	OK	2.61435	OK	1.89936	OK	1.73245	OK
ENSSSCG00000022110	ENSSSCT00000027354	tripartite motif containing 41	GO:0005515(protein binding);GO:0005730(nucleolus);GO:0043167(ion binding);GO:0046872(metal ion binding);GO:0008270(zinc ion binding);GO:0005622(intracellular);GO:0005623(cell);GO:0005575(cellular_component);GO:0003674(molecular_function)	NA	3.67598	OK	3.17094	OK	2.25457	OK	2.91929	OK	4.0123	OK	3.18999	OK
ENSSSCG00000021772	ENSSSCT00000028336	Uncharacterized protein	GO:0016829(lyase activity);GO:0044281(small molecule metabolic process);GO:0016021(integral component of membrane);GO:0009058(biosynthetic process);GO:0005575(cellular_component);GO:0003674(molecular_function);GO:0034641(cellular nitrogen compound metabolic process);GO:0008150(biological_process);GO:0006171(cAMP biosynthetic process);GO:0004016(adenylate cyclase activity);GO:0009190(cyclic nucleo…	NA	0.129004	OK	0.189668	OK	0.171901	OK	0.169278	OK	0.650779	OK	0.203519	OK
ENSSSCG00000026050	ENSSSCT00000024391	Uncharacterized protein	GO:0016829(lyase activity);GO:0007165(signal transduction);GO:0044281(small molecule metabolic process);GO:0009058(biosynthetic process);GO:0003674(molecular_function);GO:0034641(cellular nitrogen compound metabolic process);GO:0008150(biological_process);GO:0016849(phosphorus-oxygen lyase activity);GO:0009190(cyclic nucleotide biosynthetic process);GO:0035556(intracellular signal transduction)	NA	0.0483124	OK	0.244498	OK	0.0989499	OK	0.102806	OK	0.236268	OK	0.168284	OK
ENSSSCG00000030184	ENSSSCT00000023174	"dynein, cytoplasmic 1, light intermediate chain 2 "	GO:0051642(centrosome localization);GO:0000226(microtubule cytoskeleton organization);GO:0005515(protein binding);GO:0005813(centrosome);GO:0016020(membrane);GO:0005856(cytoskeleton);GO:0043226(organelle);GO:0008152(metabolic process);GO:0043234(protein complex);GO:0005737(cytoplasm);GO:0005623(cell);GO:0005622(intracellular);GO:0005575(cellular_component);GO:0003674(molecular_function);GO:000815…	NA	15.7527	OK	10.385	OK	10.9271	OK	12.4838	OK	14.4815	OK	12.6963	OK
ENSSSCG00000016333;ENSSSCG00000016333;ENSSSCG00000016333	ENSSSCT00000017786;ENSSSCT00000030900;ENSSSCT00000029809	Uncharacterized protein ;Uncharacterized protein ;Uncharacterized protein	NA	NA	5.30932	OK	3.90624	OK	3.51523	OK	4.66118	OK	5.9752	OK	4.38518	OK
ENSSSCG00000026459	ENSSSCT00000024505	Uncharacterized protein	NA	NA	0.0742859	OK	0.0939658	OK	0.651737	OK	0.693497	OK	0.073275	OK	0.064459	OK
ENSSSCG00000027648;ENSSSCG00000027648;ENSSSCG00000027648	ENSSSCT00000030987;ENSSSCT00000022591;ENSSSCT00000025325	Uncharacterized protein ;Uncharacterized protein ;Uncharacterized protein	GO:0007178(transmembrane receptor protein serine/threonine kinase signaling pathway);GO:0002062(chondrocyte differentiation);GO:1902043(positive regulation of extrinsic apoptotic signaling pathway via death domain receptors);GO:0045892("negative regulation of transcription, DNA-templated");GO:0005515(protein binding);GO:0001071(nucleic acid binding transcription factor activity);GO:0003677(DNA bi…	NA	0.0876998	OK	0.0674362	OK	0.0751447	OK	0.0754189	OK	0.0823329	OK	0.0613747	OK
ENSSSCG00000028815;ENSSSCG00000028815	ENSSSCT00000022416;ENSSSCT00000023490	Uncharacterized protein ;Uncharacterized protein	NA	NA	4.21784	OK	3.77191	OK	3.64716	OK	3.89793	OK	3.95093	OK	4.06745	OK
ENSSSCG00000027875	ENSSSCT00000028733	carbonic anhydrase XIV	GO:0004089(carbonate dehydratase activity)	NA	4.99771	OK	4.9947	OK	2.11562	OK	2.26034	OK	1.30861	OK	1.47794	OK
ENSSSCG00000022585	ENSSSCT00000029539	chromosome 1 open reading frame 54	NA	NA	4.61105	OK	1.63428	OK	2.96772	OK	3.60376	OK	5.65546	OK	3.37673	OK
ENSSSCG00000025422	ENSSSCT00000030415	-	GO:0006397(mRNA processing);GO:0043226(organelle);GO:0005634(nucleus);GO:0005623(cell);GO:0005622(intracellular);GO:0005575(cellular_component);GO:0034641(cellular nitrogen compound metabolic process);GO:0008150(biological_process);GO:0046540(U4/U6 x U5 tri-snRNP complex);GO:0000398("mRNA splicing, via spliceosome")	NA	0.112736	OK	0.101871	OK	0.133288	OK	0.0687428	OK	0.0537513	OK	0.0757671	OK
ENSSSCG00000028297	ENSSSCT00000023376	APH1A gamma secretase subunit	GO:0001656(metanephros development);GO:0004175(endopeptidase activity);GO:0005515(protein binding);GO:0051604(protein maturation);GO:0006509(membrane protein ectodomain proteolysis);GO:0007220(Notch receptor processing);GO:0031293(membrane protein intracellular domain proteolysis);GO:0042987(amyloid precursor protein catabolic process);GO:0005887(integral component of plasma membrane);GO:0005794(…	NA	57.3188	OK	27.7632	OK	22.6771	OK	28.9854	OK	37.3757	OK	35.1091	OK
ENSSSCG00000027122	ENSSSCT00000026069	Uncharacterized protein	GO:0016853(isomerase activity);GO:0003723(RNA binding);GO:0003674(molecular_function);GO:0034641(cellular nitrogen compound metabolic process);GO:0008150(biological_process);GO:0009982(pseudouridine synthase activity);GO:0009451(RNA modification);GO:0006396(RNA processing);GO:0001522(pseudouridine synthesis)	NA	0.222673	OK	0.0723934	OK	0.102892	OK	0.0974834	OK	0.0892733	OK	0.120223	OK
ENSSSCG00000030356	ENSSSCT00000023782	Uncharacterized protein	GO:0005794(Golgi apparatus);GO:0043226(organelle);GO:0005737(cytoplasm);GO:0005623(cell);GO:0005622(intracellular);GO:0005575(cellular_component)	NA	0.993469	OK	0.549185	OK	0.74965	OK	0.797153	OK	1.07092	OK	0.672757	OK
ENSSSCG00000021458	ENSSSCT00000030937	Uncharacterized protein	GO:0051186(cofactor metabolic process);GO:0044281(small molecule metabolic process);GO:0009058(biosynthetic process);GO:0008150(biological_process);GO:0006744(ubiquinone biosynthetic process)	NA	0.295332	OK	0.202515	OK	0.240094	OK	0.0848666	OK	0.397495	OK	0.490485	OK
ENSSSCG00000029206	ENSSSCT00000027918	Uncharacterized protein	GO:0003924(GTPase activity);GO:0005856(cytoskeleton);GO:0034655(nucleobase-containing compound catabolic process);GO:0043226(organelle);GO:0043167(ion binding);GO:0044281(small molecule metabolic process);GO:0006184(obsolete GTP catabolic process);GO:0005525(GTP binding);GO:0009056(catabolic process);GO:0043234(protein complex);GO:0005623(cell);GO:0005622(intracellular);GO:0005575(cellular_compon…	NA	0.0246378	OK	0.0150994	OK	0.0242175	OK	0.00845329	OK	0	OK	0.0103764	OK
ENSSSCG00000021952	ENSSSCT00000024794	Uncharacterized protein	GO:0003674(molecular_function);GO:0005488(binding)	NA	0.480203	OK	0.179625	OK	0.153502	OK	0.360797	OK	0.151741	OK	0.212583	OK
ENSSSCG00000029245	ENSSSCT00000027320	Uncharacterized protein	GO:0022857(transmembrane transporter activity);GO:0016887(ATPase activity);GO:0055085(transmembrane transport);GO:0043167(ion binding);GO:0016020(membrane);GO:0005524(ATP binding);GO:0000166(nucleotide binding);GO:0046872(metal ion binding);GO:0016021(integral component of membrane);GO:0006813(potassium ion transport);GO:0044281(small molecule metabolic process);GO:0009058(biosynthetic process);G…	NA	0.202805	OK	0.144963	OK	0.0729851	OK	0.189571	OK	0.16822	OK	0.185084	OK
ENSSSCG00000021529	ENSSSCT00000030747	Krueppel-like factor 11	GO:0045892("negative regulation of transcription, DNA-templated");GO:0003700(sequence-specific DNA binding transcription factor activity);GO:0000083(regulation of transcription involved in G1/S transition of mitotic cell cycle);GO:0043065(positive regulation of apoptotic process);GO:0008285(negative regulation of cell proliferation);GO:0000981(sequence-specific DNA binding RNA polymerase II trans…	NA	3.48664	OK	2.67605	OK	3.69347	OK	4.71493	OK	5.85757	OK	5.06621	OK
ENSSSCG00000001908	ENSSSCT00000002137	coiled-coil domain containing 33	GO:0003674(molecular_function);GO:0005515(protein binding)	NA	0.00769654	OK	0.00939197	OK	0.00502609	OK	0.0052175	OK	0	OK	0	OK
ENSSSCG00000025273	ENSSSCT00000027131	"Sus scrofa cytochrome P450, family 11, subfamily A, polypeptide 1 (CYP11A1), mRNA. "	GO:0005739(mitochondrion);GO:0006700(C21-steroid hormone biosynthetic process);GO:0006629(lipid metabolic process);GO:0043226(organelle);GO:0016491(oxidoreductase activity);GO:0043167(ion binding);GO:0044281(small molecule metabolic process);GO:0016020(membrane);GO:0046872(metal ion binding);GO:0055114(oxidation-reduction process);GO:0020037(heme binding);GO:0005506(iron ion binding);GO:0004497(m…	NA	0	OK	0.0408253	OK	0.0283453	OK	0.0455155	OK	0.0421615	OK	0.0751128	OK
ENSSSCG00000028821	ENSSSCT00000025457	spindle assembly 6 homolog (C. elegans)	GO:0007099(centriole replication);GO:0051298(centrosome duplication);GO:0005814(centriole);GO:0005515(protein binding);GO:0005815(microtubule organizing center);GO:0005856(cytoskeleton);GO:0007010(cytoskeleton organization);GO:0043226(organelle);GO:0007049(cell cycle);GO:0005737(cytoplasm);GO:0005623(cell);GO:0005622(intracellular);GO:0005575(cellular_component);GO:0008150(biological_process);GO:…	NA	48.1467	OK	41.0272	OK	30.5428	OK	36.7896	OK	48.893	OK	45.1544	OK
ENSSSCG00000022767	ENSSSCT00000023573	Uncharacterized protein	GO:0055085(transmembrane transport);GO:0005886(plasma membrane);GO:0016021(integral component of membrane);GO:0005215(transporter activity);GO:0006810(transport);GO:0005623(cell);GO:0005575(cellular_component);GO:0003674(molecular_function);GO:0008150(biological_process)	NA	15.2681	OK	8.77397	OK	7.24938	OK	10.2961	OK	13.1265	OK	14.7628	OK
ENSSSCG00000022767	ENSSSCT00000023573	Uncharacterized protein	GO:0055085(transmembrane transport);GO:0005886(plasma membrane);GO:0016021(integral component of membrane);GO:0005215(transporter activity);GO:0006810(transport);GO:0005623(cell);GO:0005575(cellular_component);GO:0003674(molecular_function);GO:0008150(biological_process)	NA	7.81266	OK	7.08978	OK	4.72519	OK	6.64738	OK	8.28829	OK	7.90633	OK
ENSSSCG00000024324	ENSSSCT00000027186	transmembrane protein 175	GO:0005765(lysosomal membrane)	NA	2.73964	OK	3.81494	OK	3.12307	OK	2.46388	OK	6.01794	OK	4.19234	OK
ENSSSCG00000027286	ENSSSCT00000027510	"diacylglycerol kinase, theta 110kDa "	GO:0070493(thrombin receptor signaling pathway);GO:0016607(nuclear speck);GO:0019933(cAMP-mediated signaling);GO:0043274(phospholipase binding);GO:0033613(activating transcription factor binding);GO:0070528(protein kinase C signaling);GO:0033198(response to ATP);GO:0005829(cytosol);GO:0006357(regulation of transcription from RNA polymerase II promoter);GO:0005515(protein binding);GO:0019900(kinas…	NA	6.11837	OK	4.61696	OK	2.96833	OK	4.74277	OK	6.46738	OK	5.67425	OK
ENSSSCG00000022956	ENSSSCT00000024603	-	GO:0022857(transmembrane transporter activity);GO:0016021(integral component of membrane);GO:0006810(transport);GO:0005575(cellular_component);GO:0003674(molecular_function);GO:0008150(biological_process);GO:0015116(sulfate transmembrane transporter activity);GO:0008272(sulfate transport)	NA	30.1288	OK	36.2162	OK	19.9588	OK	23.1106	OK	24.0353	OK	22.6372	OK
ENSSSCG00000026062	ENSSSCT00000030682	Uncharacterized protein	GO:0008092(cytoskeletal protein binding);GO:0005856(cytoskeleton);GO:0043226(organelle);GO:0005737(cytoplasm);GO:0005623(cell);GO:0005622(intracellular);GO:0005575(cellular_component);GO:0003674(molecular_function);GO:0008150(biological_process);GO:0019898(extrinsic component of membrane);GO:0035023(regulation of Rho protein signal transduction);GO:0032321();GO:0005089(Rho guanyl-nucleotide excha…	NA	2.59001	OK	1.91886	OK	1.06049	OK	2.7171	OK	1.51282	OK	1.51454	OK
ENSSSCG00000028909	ENSSSCT00000011612	Uncharacterized protein	NA	NA	0.673531	OK	0.661852	OK	1.22957	OK	0.601926	OK	0.274882	OK	1.52456	OK
ENSSSCG00000006815	ENSSSCT00000007466	-	GO:0008083(growth factor activity);GO:0016021(integral component of membrane);GO:0005125(cytokine activity);GO:0005575(cellular_component);GO:0003674(molecular_function)	NA	2.47533	OK	1.77577	OK	1.39035	OK	1.96524	OK	2.05737	OK	1.67701	OK
ENSSSCG00000027571	ENSSSCT00000027056	Uncharacterized protein	GO:0007165(signal transduction);GO:0043167(ion binding);GO:0000166(nucleotide binding);GO:0005622(intracellular);GO:0005525(GTP binding);GO:0006810(transport);GO:0005623(cell);GO:0005575(cellular_component);GO:0003674(molecular_function);GO:0008150(biological_process);GO:0007264(small GTPase mediated signal transduction);GO:0006886(intracellular protein transport)	NA	4.78277	OK	2.57223	OK	2.19655	OK	3.54505	OK	3.88288	OK	3.82089	OK
ENSSSCG00000028953;ENSSSCG00000022281	ENSSSCT00000025285;ENSSSCT00000022699	Uncharacterized protein ;Uncharacterized protein	GO:0005783(endoplasmic reticulum);GO:0022857(transmembrane transporter activity);GO:0007165(signal transduction);GO:0004871(signal transducer activity);GO:0043226(organelle);GO:0016020(membrane);GO:0006810(transport);GO:0005737(cytoplasm);GO:0005623(cell);GO:0005622(intracellular);GO:0005575(cellular_component);GO:0003674(molecular_function);GO:0008150(biological_process);GO:0048016(inositol phos…	NA	21.1604	OK	9.51456	OK	10.7236	OK	14.4632	OK	15.4102	OK	13.3069	OK
ENSSSCG00000025811	ENSSSCT00000025254	Uncharacterized protein	NA	NA	0.0524817	OK	0.0982033	OK	0.0689803	OK	0.186538	OK	0.101079	OK	0.0449546	OK
ENSSSCG00000025811	ENSSSCT00000025254	Uncharacterized protein	NA	NA	0.125549	OK	0.0928035	OK	0.0331835	OK	0.0171405	OK	0.0480399	OK	0.0842756	OK
ENSSSCG00000023425;ENSSSCG00000023425;ENSSSCG00000023425	ENSSSCT00000029986;ENSSSCT00000022848;ENSSSCT00000030085	Uncharacterized protein ;Uncharacterized protein ;Uncharacterized protein	NA	NA	5.2159	OK	6.52354	OK	6.68316	OK	4.96369	OK	5.42892	OK	5.33652	OK
ENSSSCG00000022909	ENSSSCT00000027074	Uncharacterized protein	NA	NA	0	OK	0.0361523	OK	0.0807458	OK	0.120002	OK	0.0556105	OK	0.0485152	OK
ENSSSCG00000030456	ENSSSCT00000025308	Uncharacterized protein	GO:0016491(oxidoreductase activity);GO:0043167(ion binding);GO:0046872(metal ion binding);GO:0055114(oxidation-reduction process);GO:0020037(heme binding);GO:0005506(iron ion binding);GO:0004497(monooxygenase activity);GO:0003674(molecular_function);GO:0008150(biological_process);GO:0016705("oxidoreductase activity, acting on paired donors, with incorporation or reduction of molecular oxygen")	NA	0.846968	OK	0.487072	OK	0.609841	OK	0.413645	OK	1.0526	OK	0.761992	OK
ENSSSCG00000027644	ENSSSCT00000023872	Uncharacterized protein	NA	NA	3.2884	OK	2.07257	OK	2.17008	OK	2.95164	OK	2.29446	OK	1.71936	OK
ENSSSCG00000029848	ENSSSCT00000032045	Uncharacterized protein	GO:0003729(mRNA binding);GO:0006397(mRNA processing);GO:0005654(nucleoplasm);GO:0043226(organelle);GO:0005634(nucleus);GO:0016787(hydrolase activity);GO:0003723(RNA binding);GO:0043234(protein complex);GO:0005623(cell);GO:0005622(intracellular);GO:0005575(cellular_component);GO:0003674(molecular_function);GO:0034641(cellular nitrogen compound metabolic process);GO:0008150(biological_process);GO:0…	NA	19.3558	OK	9.26709	OK	9.95622	OK	11.723	OK	18.2508	OK	16.9322	OK
ENSSSCG00000025953	ENSSSCT00000030919	"Sus scrofa 2-oxoglutarate and iron-dependent oxygenase domain containing 1 (OGFOD1), mRNA. "	GO:0016491(oxidoreductase activity);GO:0043167(ion binding);GO:0055114(oxidation-reduction process);GO:0005506(iron ion binding);GO:0003674(molecular_function);GO:0008150(biological_process);GO:0031418(L-ascorbic acid binding);GO:0016706("oxidoreductase activity, acting on paired donors, with incorporation or reduction of molecular oxygen, 2-oxoglutarate as one donor, and incorporation of one ato…	NA	19.4593	OK	13.2089	OK	11.0295	OK	12.8283	OK	19.5261	OK	17.6232	OK
ENSSSCG00000027549	ENSSSCT00000027096	Uncharacterized protein	GO:0043167(ion binding);GO:0046872(metal ion binding);GO:0003676(nucleic acid binding);GO:0003674(molecular_function)	NA	0.570418	OK	0.158164	OK	0.13076	OK	0.337552	OK	0.220187	OK	0.30862	OK
ENSSSCG00000026120	ENSSSCT00000027806	BRCA1 associated protein	GO:0043167(ion binding);GO:0046872(metal ion binding);GO:0008270(zinc ion binding);GO:0003674(molecular_function);GO:0005515(protein binding);GO:0009968(negative regulation of signal transduction);GO:0008139(nuclear localization sequence binding);GO:0061630(ubiquitin protein ligase activity);GO:0000165(MAPK cascade);GO:0004842(ubiquitin-protein transferase activity);GO:0000151(ubiquitin ligase co…	NA	6.19811	OK	4.1665	OK	4.59496	OK	4.86397	OK	5.88906	OK	4.36319	OK
ENSSSCG00000025855	ENSSSCT00000027735	Uncharacterized protein	NA	NA	12.7165	OK	9.0618	OK	7.93574	OK	10.3229	OK	13.7211	OK	12.2873	OK
ENSSSCG00000021094	ENSSSCT00000027588	Uncharacterized protein	GO:0003677(DNA binding);GO:0003674(molecular_function)	NA	0.117574	OK	0.0617841	OK	0.0567626	OK	0.0857468	OK	0.100909	OK	0.109356	OK
ENSSSCG00000024712;ENSSSCG00000024712;ENSSSCG00000024712	ENSSSCT00000022674;ENSSSCT00000030877;ENSSSCT00000028835	adenomatosis polyposis coli down-regulated 1 ;adenomatosis polyposis coli down-regulated 1 ;adenomatosis polyposis coli down-regulated 1	GO:0043615(astrocyte cell migration);GO:0001942(hair follicle development);GO:0005887(integral component of plasma membrane);GO:0030178(negative regulation of Wnt signaling pathway);GO:0017147(Wnt-protein binding)	NA	3.29123	OK	5.90502	OK	2.14525	OK	4.23321	OK	6.47905	OK	5.45375	OK
ENSSSCG00000029045	ENSSSCT00000030242	"N-ethylmaleimide-sensitive factor attachment protein, gamma "	GO:0043209(myelin sheath);GO:0005765(lysosomal membrane);GO:0005739(mitochondrion);GO:0005515(protein binding);GO:0070062(extracellular exosome)	NA	21.0429	OK	11.8068	OK	10.3438	OK	10.2103	OK	15.3505	OK	15.8401	OK
ENSSSCG00000029555	ENSSSCT00000032405	Uncharacterized protein	GO:0016791(phosphatase activity);GO:0016311(dephosphorylation);GO:0003674(molecular_function);GO:0008150(biological_process)	NA	2.33691	OK	1.09629	OK	1.2555	OK	2.26675	OK	2.51477	OK	1.75887	OK
ENSSSCG00000021245	ENSSSCT00000025828	Uncharacterized protein	GO:0016779(nucleotidyltransferase activity);GO:0016740(transferase activity);GO:0009058(biosynthetic process);GO:0003674(molecular_function);GO:0008150(biological_process)	NA	1.14248	OK	0.954394	OK	0.499058	OK	0.752162	OK	1.13352	OK	1.06427	OK
ENSSSCG00000026324	ENSSSCT00000025377	Uncharacterized protein	GO:0003674(molecular_function);GO:0005515(protein binding)	NA	0.200318	OK	0.0556524	OK	0.0220561	OK	0.0936721	OK	0.151564	OK	0.0862339	OK
ENSSSCG00000028686;ENSSSCG00000028686;ENSSSCG00000028686	ENSSSCT00000028425;ENSSSCT00000002990;ENSSSCT00000027838	Uncharacterized protein ;Uncharacterized protein ;Uncharacterized protein	GO:0043167(ion binding);GO:0016787(hydrolase activity);GO:0044281(small molecule metabolic process);GO:0003674(molecular_function);GO:0034641(cellular nitrogen compound metabolic process);GO:0008150(biological_process);GO:0009132(nucleoside diphosphate metabolic process);GO:0030145(manganese ion binding);GO:0016818("hydrolase activity, acting on acid anhydrides, in phosphorus-containing anhydride…	NA	7.42875	OK	2.15699	OK	3.58084	OK	4.58133	OK	7.13271	OK	7.49841	OK
ENSSSCG00000027667	ENSSSCT00000031136	echinoderm microtubule associated protein like 1	GO:0007405(neuroblast proliferation);GO:0007052(mitotic spindle organization);GO:1990023(mitotic spindle midzone);GO:0097431(mitotic spindle pole);GO:0002244(hematopoietic progenitor cell differentiation);GO:0000226(microtubule cytoskeleton organization);GO:0008017(microtubule binding);GO:0005829(cytosol);GO:0003674(molecular_function);GO:0005515(protein binding);GO:0015631(tubulin binding)	NA	1.19984	OK	0.7479	OK	0.996713	OK	1.15282	OK	1.56963	OK	1.06933	OK
ENSSSCG00000023704	ENSSSCT00000029648	Uncharacterized protein	GO:0001071(nucleic acid binding transcription factor activity);GO:0043167(ion binding);GO:0046872(metal ion binding);GO:0003676(nucleic acid binding);GO:0006355("regulation of transcription, DNA-templated");GO:0003700(sequence-specific DNA binding transcription factor activity);GO:0003674(molecular_function);GO:0008150(biological_process)	NA	0.846986	OK	0.639919	OK	0.54766	OK	0.675312	OK	0.755926	OK	0.7575	OK
ENSSSCG00000023454	ENSSSCT00000031707	-	NA	NA	1.37544	OK	0.697755	OK	0.54794	OK	1.7849	OK	0.789788	OK	0	OK
ENSSSCG00000023526	ENSSSCT00000028695	Rap guanine nucleotide exchange factor (GEF) 3	GO:0005085(guanyl-nucleotide exchange factor activity);GO:0007165(signal transduction);GO:0005622(intracellular);GO:0005623(cell);GO:0005575(cellular_component);GO:0003674(molecular_function);GO:0008150(biological_process);GO:0051056(regulation of small GTPase mediated signal transduction);GO:0007264(small GTPase mediated signal transduction);GO:0045766(positive regulation of angiogenesis);GO:200…	NA	0.82921	OK	0.641893	OK	0.756237	OK	1.05793	OK	1.03466	OK	1.01356	OK
ENSSSCG00000027664;ENSSSCG00000027664	ENSSSCT00000026376;ENSSSCT00000024421	replication initiator 1 ;replication initiator 1	GO:2001273(regulation of glucose import in response to insulin stimulus);GO:2000191(regulation of fatty acid transport);GO:0022626(cytosolic ribosome);GO:0005811(lipid particle);GO:0031965(nuclear membrane);GO:0005829(cytosol);GO:0044822(poly(A) RNA binding);GO:0005654(nucleoplasm);GO:0005634(nucleus);GO:0043167(ion binding);GO:0046872(metal ion binding);GO:0003676(nucleic acid binding);GO:000367…	NA	26.7446	OK	26.4297	OK	15.5701	OK	29.5372	OK	31.7119	OK	27.6676	OK
ENSSSCG00000024180	ENSSSCT00000027902	"Sus scrofa peripherial benzodiazepine receptor associated protein (PAP7), mRNA. "	GO:0005794(Golgi apparatus);GO:0005515(protein binding);GO:0016020(membrane);GO:0016021(integral component of membrane);GO:0006810(transport);GO:0005575(cellular_component);GO:0008150(biological_process)	NA	12.0646	OK	10.2531	OK	9.42817	OK	9.95683	OK	10.5513	OK	8.78641	OK
ENSSSCG00000029643	ENSSSCT00000025539	DEAD (Asp-Glu-Ala-Asp) box polypeptide 47	GO:0008625(extrinsic apoptotic signaling pathway via death domain receptors);GO:0005730(nucleolus);GO:0008380(RNA splicing);GO:0044822(poly(A) RNA binding);GO:0005515(protein binding);GO:0006364(rRNA processing);GO:0016020(membrane);GO:0016887(ATPase activity);GO:0004386(helicase activity);GO:0034655(nucleobase-containing compound catabolic process);GO:0043167(ion binding);GO:0005524(ATP binding)…	NA	9.02438	OK	4.65465	OK	5.3278	OK	4.43565	OK	6.57559	OK	6.37769	OK
ENSSSCG00000027731	ENSSSCT00000028520	Uncharacterized protein	NA	NA	1.22662	OK	1.13594	OK	0.863321	OK	1.05844	OK	1.58127	OK	1.85684	OK
ENSSSCG00000021049	ENSSSCT00000026973	SEC22 vesicle trafficking protein homolog B (S. cerevisiae) (gene/pseudogene)	GO:0000139(Golgi membrane);GO:0005789(endoplasmic reticulum membrane);GO:0016192(vesicle-mediated transport);GO:0005793(endoplasmic reticulum-Golgi intermediate compartment);GO:0045732(positive regulation of protein catabolic process);GO:0033043(regulation of organelle organization);GO:0005515(protein binding);GO:0016020(membrane);GO:0016021(integral component of membrane);GO:0006810(transport);G…	NA	0	OK	0.00608826	OK	0.0144496	OK	0.0559843	OK	0.0191036	OK	0.0239363	OK
ENSSSCG00000024716	ENSSSCT00000024449	notch 2 N-terminal like	GO:0043167(ion binding);GO:0005509(calcium ion binding);GO:0003674(molecular_function);GO:0005515(protein binding)	NA	12.1076	OK	10.4918	OK	7.29571	OK	11.9616	OK	12.4239	OK	10.3339	OK
ENSSSCG00000022819	ENSSSCT00000031447	-	GO:0043167(ion binding);GO:0005509(calcium ion binding);GO:0003674(molecular_function);GO:0005515(protein binding)	NA	4.40707	OK	4.16319	OK	2.85481	OK	4.76982	OK	5.02238	OK	3.81245	OK
ENSSSCG00000029191	ENSSSCT00000030050	Uncharacterized protein	GO:0043167(ion binding);GO:0005524(ATP binding);GO:0000166(nucleotide binding);GO:0016787(hydrolase activity);GO:0005737(cytoplasm);GO:0009056(catabolic process);GO:0005623(cell);GO:0005622(intracellular);GO:0005575(cellular_component);GO:0003674(molecular_function);GO:0008150(biological_process);GO:0030163(protein catabolic process)	NA	8.68318	OK	4.43856	OK	5.09565	OK	5.10714	OK	6.50675	OK	5.53551	OK
ENSSSCG00000028700;ENSSSCG00000028700	ENSSSCT00000028055;ENSSSCT00000023342	Uncharacterized protein ;Uncharacterized protein	GO:2000279(negative regulation of DNA biosynthetic process);GO:0006260(DNA replication);GO:0005515(protein binding);GO:0003677(DNA binding);GO:0043226(organelle);GO:0005634(nucleus);GO:0005623(cell);GO:0005622(intracellular);GO:0005575(cellular_component);GO:0003674(molecular_function);GO:0003682(chromatin binding)	NA	0.110458	OK	0.127924	OK	0.179472	OK	0.117061	OK	0.148219	OK	0.119932	OK
ENSSSCG00000022385	ENSSSCT00000027964	BTB (POZ) domain containing 8	GO:0005654(nucleoplasm);GO:0003674(molecular_function);GO:0005515(protein binding)	NA	3.70371	OK	1.3294	OK	1.67824	OK	3.50969	OK	2.76668	OK	2.16923	OK
ENSSSCG00000029294	ENSSSCT00000032229	heat shock factor binding protein 1	GO:0035987(endodermal cell differentiation);GO:0005515(protein binding)	NA	190.133	OK	88.4117	OK	99.7082	OK	132.063	OK	168.811	OK	134.839	OK
ENSSSCG00000015823	ENSSSCT00000017231	RAB11 family interacting protein 1 (class I)	GO:0070164(negative regulation of adiponectin secretion);GO:0043231(intracellular membrane-bounded organelle);GO:0005737(cytoplasm);GO:0003674(molecular_function);GO:0005515(protein binding)	04144(Endocytosis)	8.80229	OK	6.40772	OK	5.24356	OK	6.28011	OK	8.72349	OK	7.05538	OK
ENSSSCG00000024087	ENSSSCT00000030881	-	GO:0003674(molecular_function);GO:0005515(protein binding)	NA	0.00392329	OK	0.0281564	OK	0.0129356	OK	0.0105104	OK	0.0291598	OK	0.0127053	OK
ENSSSCG00000009674	ENSSSCT00000010608	Uncharacterized protein	GO:0016746("transferase activity, transferring acyl groups");GO:0008152(metabolic process);GO:0003674(molecular_function);GO:0008150(biological_process);GO:0008080(N-acetyltransferase activity)	NA	28.4097	OK	16.7801	OK	15.4316	OK	18.2196	OK	26.1212	OK	22.0467	OK
ENSSSCG00000023877	ENSSSCT00000027960	Uncharacterized protein	GO:0016021(integral component of membrane);GO:0006810(transport);GO:0005575(cellular_component);GO:0003674(molecular_function);GO:0008150(biological_process);GO:0005319(lipid transporter activity);GO:0006869(lipid transport)	NA	6.23838	OK	2.60829	OK	2.1801	OK	2.78381	OK	6.85434	OK	3.83588	OK
ENSSSCG00000017833	ENSSSCT00000019408	Uncharacterized protein	GO:0008168(methyltransferase activity);GO:0003674(molecular_function);GO:0008150(biological_process);GO:0032259(methylation)	NA	1.16187	OK	0.870234	OK	0.908145	OK	1.01107	OK	1.16845	OK	1.02755	OK
ENSSSCG00000017829;ENSSSCG00000017829	ENSSSCT00000028397;ENSSSCT00000019404	small G protein signaling modulator 2 ;small G protein signaling modulator 2	GO:0030234(enzyme regulator activity);GO:0003674(molecular_function);GO:0008150(biological_process);GO:0032851();GO:0032313();GO:0005097();GO:0034499(late endosome to Golgi transport);GO:0005096(GTPase activator activity);GO:0017137(Rab GTPase binding);GO:0043547(positive regulation of GTPase activity)	NA	2.60822	OK	3.19567	OK	1.89884	OK	2.7433	OK	3.83376	OK	3.29908	OK
ENSSSCG00000028346	ENSSSCT00000027711	SAMM50 sorting and assembly machinery component	GO:0005743(mitochondrial inner membrane);GO:0005515(protein binding);GO:0005575(cellular_component);GO:0019867(outer membrane);GO:0045040(protein import into mitochondrial outer membrane);GO:0001401(mitochondrial sorting and assembly machinery complex);GO:0005739(mitochondrion);GO:0005741(mitochondrial outer membrane);GO:0070062(extracellular exosome);GO:0016021(integral component of membrane)	NA	12.9296	OK	7.17797	OK	6.2643	OK	8.94931	OK	14.0864	OK	12.0109	OK
ENSSSCG00000027266	ENSSSCT00000026951	patatin-like phospholipase domain containing 3	GO:0016020(membrane);GO:0006629(lipid metabolic process);GO:0008152(metabolic process);GO:0008150(biological_process);GO:0036153(triglyceride acyl-chain remodeling);GO:0051264(mono-olein transacylation activity);GO:0051265(diolein transacylation activity);GO:0004623(phospholipase A2 activity);GO:0019432(triglyceride biosynthetic process);GO:0004806(triglyceride lipase activity)	NA	10.9982	OK	1.35466	OK	0.97051	OK	6.19367	OK	10.9985	OK	9.83888	OK
ENSSSCG00000027913	ENSSSCT00000024342	-	NA	NA	0.509818	OK	0.23957	OK	0.115564	OK	0.356134	OK	0.0758062	OK	0.09435	OK
ENSSSCG00000025932	ENSSSCT00000022629	"adaptor-related protein complex 1, sigma 3 subunit "	GO:0006605(protein targeting);GO:0005515(protein binding);GO:0008565(protein transporter activity);GO:0006810(transport);GO:0003674(molecular_function);GO:0008150(biological_process);GO:0015031(protein transport)	NA	2.28777	OK	0.896479	OK	0.715697	OK	1.67319	OK	0.921712	OK	1.62823	OK
ENSSSCG00000022596	ENSSSCT00000028326	Uncharacterized protein	GO:0016020(membrane);GO:0016021(integral component of membrane);GO:0006810(transport);GO:0005575(cellular_component);GO:0008150(biological_process);GO:0015031(protein transport)	NA	0.0965187	OK	0.133774	OK	0.197113	OK	0.19547	OK	0.227215	OK	0.213901	OK
ENSSSCG00000027484	ENSSSCT00000032154	Uncharacterized protein	NA	NA	15.4257	OK	14.0157	OK	8.3862	OK	11.0971	OK	14.6114	OK	16.3723	OK
ENSSSCG00000027105	ENSSSCT00000025466	"tubulin, gamma complex associated protein 5 "	GO:0008274(gamma-tubulin ring complex);GO:0005654(nucleoplasm);GO:0005737(cytoplasm);GO:0005813(centrosome);GO:0007020(microtubule nucleation);GO:0008017(microtubule binding);GO:0005815(microtubule organizing center);GO:0005856(cytoskeleton);GO:0007010(cytoskeleton organization);GO:0043226(organelle);GO:0005623(cell);GO:0005622(intracellular);GO:0005575(cellular_component);GO:0008150(biological_p…	NA	3.42772	OK	2.40614	OK	1.80379	OK	2.15381	OK	2.74204	OK	2.56724	OK
ENSSSCG00000026280	ENSSSCT00000032061	Uncharacterized protein	NA	NA	0.348611	OK	0.267822	OK	0.158193	OK	0.287633	OK	0.393127	OK	0.192133	OK
ENSSSCG00000025285	ENSSSCT00000026028	1-acylglycerol-3-phosphate O-acyltransferase 3	GO:0042171(lysophosphatidic acid acyltransferase activity);GO:0005783(endoplasmic reticulum);GO:0005886(plasma membrane);GO:0016020(membrane)	NA	20.7327	OK	8.33268	OK	11.9913	OK	8.32935	OK	15.9214	OK	14.8763	OK
ENSSSCG00000020933	ENSSSCT00000030445	-	GO:0043167(ion binding);GO:0046872(metal ion binding);GO:0003676(nucleic acid binding);GO:0005622(intracellular);GO:0006355("regulation of transcription, DNA-templated");GO:0005623(cell);GO:0005575(cellular_component);GO:0003674(molecular_function);GO:0008150(biological_process)	NA	0.793889	OK	0.961913	OK	0.459406	OK	0.71852	OK	0.813493	OK	0.594143	OK
ENSSSCG00000003979;ENSSSCG00000003979	ENSSSCT00000027325;ENSSSCT00000004401	zinc finger protein 684 ;zinc finger protein 684	GO:0043167(ion binding);GO:0046872(metal ion binding);GO:0003676(nucleic acid binding);GO:0005622(intracellular);GO:0006355("regulation of transcription, DNA-templated");GO:0005623(cell);GO:0005575(cellular_component);GO:0003674(molecular_function);GO:0008150(biological_process)	NA	10.9526	OK	6.2713	OK	6.71578	OK	8.0397	OK	9.02669	OK	8.08144	OK
ENSSSCG00000003979	ENSSSCT00000027325	zinc finger protein 684	GO:0043167(ion binding);GO:0046872(metal ion binding);GO:0003676(nucleic acid binding);GO:0005622(intracellular);GO:0006355("regulation of transcription, DNA-templated");GO:0005623(cell);GO:0005575(cellular_component);GO:0003674(molecular_function);GO:0008150(biological_process)	NA	1.29613	OK	0.889356	OK	0.481838	OK	0.573626	OK	0.889595	OK	0.779064	OK
ENSSSCG00000006229	ENSSSCT00000006826	-	GO:0016020(membrane);GO:0005575(cellular_component);GO:0003674(molecular_function);GO:0005515(protein binding)	NA	17.3242	OK	8.63223	OK	11.4021	OK	15.8365	OK	21.7872	OK	18.3263	OK
ENSSSCG00000029912	ENSSSCT00000023165	Uncharacterized protein	GO:0016491(oxidoreductase activity);GO:0055114(oxidation-reduction process);GO:0003674(molecular_function);GO:0008150(biological_process)	NA	0.817226	OK	0.538643	OK	0.31738	OK	0.718596	OK	0.928406	OK	0.907843	OK
ENSSSCG00000010534	ENSSSCT00000011524	Hermansky-Pudlak syndrome 1	GO:0016023(cytoplasmic membrane-bounded vesicle);GO:0031085(BLOC-3 complex);GO:0005515(protein binding);GO:0046983(protein dimerization activity)	NA	7.28628	OK	5.29929	OK	4.14127	OK	6.32348	OK	6.85476	OK	5.36753	OK
ENSSSCG00000022620	ENSSSCT00000030678	Uncharacterized protein	GO:0006464(cellular protein modification process);GO:0016301(kinase activity);GO:0043167(ion binding);GO:0016772("transferase activity, transferring phosphorus-containing groups");GO:0006468(protein phosphorylation);GO:0005524(ATP binding);GO:0004674(protein serine/threonine kinase activity);GO:0004672(protein kinase activity);GO:0003674(molecular_function);GO:0008150(biological_process);GO:00047…	NA	0.43333	OK	0.258842	OK	0.357082	OK	0.306106	OK	0.529227	OK	0.397154	OK
ENSSSCG00000021695	ENSSSCT00000023336	chromosome 11 open reading frame 74	NA	NA	3.84431	OK	2.77944	OK	1.75764	OK	3.86625	OK	3.12467	OK	1.68653	OK
ENSSSCG00000026186	ENSSSCT00000024536	-	NA	NA	5.92502	OK	3.87005	OK	3.16463	OK	4.34094	OK	5.28031	OK	4.15835	OK
ENSSSCG00000020843	ENSSSCT00000029833	MAP/microtubule affinity-regulating kinase 1	GO:0006464(cellular protein modification process);GO:0016301(kinase activity);GO:0043167(ion binding);GO:0016772("transferase activity, transferring phosphorus-containing groups");GO:0006468(protein phosphorylation);GO:0005524(ATP binding);GO:0004674(protein serine/threonine kinase activity);GO:0004672(protein kinase activity);GO:0000166(nucleotide binding);GO:0003674(molecular_function);GO:00081…	NA	0.0984722	OK	0.0235282	OK	0.0969688	OK	0.158333	OK	0.157712	OK	0.171338	OK
ENSSSCG00000023515	ENSSSCT00000028649	Uncharacterized protein	GO:0006464(cellular protein modification process);GO:0016301(kinase activity);GO:0043167(ion binding);GO:0016772("transferase activity, transferring phosphorus-containing groups");GO:0006468(protein phosphorylation);GO:0005524(ATP binding);GO:0004674(protein serine/threonine kinase activity);GO:0004672(protein kinase activity);GO:0003674(molecular_function);GO:0008150(biological_process)	NA	28.7531	OK	23.3791	OK	16.988	OK	26.4518	OK	30.4578	OK	28.1869	OK
ENSSSCG00000029119	ENSSSCT00000022436	pre-mRNA processing factor 6	GO:0006397(mRNA processing);GO:0043226(organelle);GO:0005634(nucleus);GO:0005622(intracellular);GO:0005623(cell);GO:0005575(cellular_component);GO:0034641(cellular nitrogen compound metabolic process);GO:0008150(biological_process);GO:0006396(RNA processing);GO:0000398("mRNA splicing, via spliceosome");GO:0043021(ribonucleoprotein complex binding);GO:0046540(U4/U6 x U5 tri-snRNP complex);GO:00710…	NA	10.763	OK	7.57611	OK	5.78579	OK	8.26091	OK	10.5782	OK	8.13442	OK
ENSSSCG00000021045	ENSSSCT00000022653	leucine rich repeat containing 47	GO:0044822(poly(A) RNA binding)	NA	7.4353	OK	4.70284	OK	3.13949	OK	8.21814	OK	9.82946	OK	3.98463	OK
ENSSSCG00000021615	ENSSSCT00000026259	"Sus scrofa serine/arginine-rich splicing factor 10 (SRSF10), transcript variant 2, mRNA. "	GO:0048025("negative regulation of mRNA splicing, via spliceosome");GO:0000375("RNA splicing, via transesterification reactions");GO:0016482(cytoplasmic transport);GO:0000398("mRNA splicing, via spliceosome");GO:0006376(mRNA splice site selection);GO:0044822(poly(A) RNA binding);GO:0005515(protein binding);GO:0005654(nucleoplasm);GO:0000166(nucleotide binding);GO:0003676(nucleic acid binding);GO:…	NA	51.4732	OK	32.7253	OK	30.9963	OK	33.1767	OK	47.5139	OK	40.5492	OK
ENSSSCG00000023326	ENSSSCT00000029759	"Sus scrofa proline-rich nuclear receptor coactivator 2 (PNRC2), mRNA. "	GO:0000184("nuclear-transcribed mRNA catabolic process, nonsense-mediated decay");GO:0005515(protein binding);GO:0000932(cytoplasmic mRNA processing body);GO:0005634(nucleus);GO:0034655(nucleobase-containing compound catabolic process);GO:0009056(catabolic process);GO:0034641(cellular nitrogen compound metabolic process);GO:0008150(biological_process)	NA	199.395	OK	95.7584	OK	92.194	OK	125.667	OK	142.016	OK	130.479	OK
ENSSSCG00000028746	ENSSSCT00000025808	-	GO:0016829(lyase activity);GO:0007165(signal transduction);GO:0044281(small molecule metabolic process);GO:0009058(biosynthetic process);GO:0003674(molecular_function);GO:0034641(cellular nitrogen compound metabolic process);GO:0008150(biological_process);GO:0016849(phosphorus-oxygen lyase activity);GO:0009190(cyclic nucleotide biosynthetic process);GO:0035556(intracellular signal transduction)	NA	1.10474	OK	0.648374	OK	0.48416	OK	1.07693	OK	1.3328	OK	1.55318	OK
ENSSSCG00000030404	ENSSSCT00000025469	PAP associated domain containing 5	GO:0016779(nucleotidyltransferase activity);GO:0071044(histone mRNA catabolic process);GO:0044822(poly(A) RNA binding);GO:0003674(molecular_function)	NA	18.9536	OK	12.4387	OK	10.3408	OK	14.2871	OK	13.4418	OK	13.2448	OK
ENSSSCG00000028941;ENSSSCG00000030530	ENSSSCT00000029727;ENSSSCT00000030670	-;Uncharacterized protein	GO:0004386(helicase activity);GO:0043167(ion binding);GO:0005524(ATP binding);GO:0006281(DNA repair);GO:0003674(molecular_function);GO:0034641(cellular nitrogen compound metabolic process);GO:0006950(response to stress);GO:0006259(DNA metabolic process);GO:0008150(biological_process);GO:0009378(four-way junction helicase activity);GO:0006310(DNA recombination)	NA	2.5816	OK	3.04379	OK	3.53951	OK	4.72906	OK	4.24035	OK	4.69246	OK
ENSSSCG00000027776	ENSSSCT00000024026	Uncharacterized protein	GO:0003674(molecular_function);GO:0005515(protein binding)	NA	0	OK	0.0453348	OK	0.0617556	OK	0.0512185	OK	0.0461561	OK	0.0413824	OK
ENSSSCG00000027606	ENSSSCT00000027492	Uncharacterized protein	GO:0030234(enzyme regulator activity);GO:0043167(ion binding);GO:0008270(zinc ion binding);GO:0003674(molecular_function);GO:0008150(biological_process);GO:0043547(positive regulation of GTPase activity);GO:0032312();GO:0008060()	NA	0.0203693	OK	0.0405888	OK	0.0137499	OK	0.00762363	OK	0.0311545	OK	0.0185067	OK
ENSSSCG00000021100	ENSSSCT00000029421	Uncharacterized protein	GO:0016791(phosphatase activity);GO:0016311(dephosphorylation);GO:0003674(molecular_function);GO:0008150(biological_process);GO:0003993(acid phosphatase activity)	NA	0.0231095	OK	0.0620242	OK	0	OK	0.0173627	OK	0.0237512	OK	0.065166	OK
ENSSSCG00000006659	ENSSSCT00000007296	"acidic (leucine-rich) nuclear phosphoprotein 32 family, member E "	GO:0019212(phosphatase inhibitor activity);GO:0016023(cytoplasmic membrane-bounded vesicle);GO:0043086(negative regulation of catalytic activity);GO:0005634(nucleus);GO:0005737(cytoplasm);GO:0000812(Swr1 complex);GO:0043486(histone exchange);GO:0042393(histone binding);GO:0003674(molecular_function);GO:0005515(protein binding)	NA	2.23368	OK	1.2107	OK	1.2396	OK	1.48665	OK	1.41942	OK	1.78871	OK
ENSSSCG00000029367	ENSSSCT00000024821	"caspase recruitment domain family, member 6 "	NA	NA	6.74566	OK	5.31833	OK	4.64826	OK	5.54755	OK	5.89913	OK	5.16238	OK
ENSSSCG00000025883	ENSSSCT00000028942	"Sus scrofa ribosomal protein L37 (RPL37), mRNA. "	GO:0022625(cytosolic large ribosomal subunit);GO:0019843(rRNA binding);GO:0005840(ribosome);GO:0005198(structural molecule activity);GO:0003735(structural constituent of ribosome);GO:0006412(translation);GO:0043226(organelle);GO:0043167(ion binding);GO:0046872(metal ion binding);GO:0005622(intracellular);GO:0009058(biosynthetic process);GO:0003723(RNA binding);GO:0005737(cytoplasm);GO:0005623(cel…	NA	299.416	OK	163.017	OK	193.186	OK	229.14	OK	321.761	OK	247.025	OK
ENSSSCG00000024931	ENSSSCT00000023634	nudix (nucleoside diphosphate linked moiety X)-type motif 16	GO:0008235(metalloexopeptidase activity);GO:0006402(mRNA catabolic process);GO:0030515(snoRNA binding);GO:0050897(cobalt ion binding);GO:0090068(positive regulation of cell cycle process);GO:0006382(adenosine to inosine editing);GO:2000781(positive regulation of double-strand break repair);GO:0050072(m7G(5')pppN diphosphatase activity);GO:0016077(snoRNA catabolic process);GO:0046709(IDP catabolic…	NA	7.16295	OK	1.26573	OK	3.01366	OK	2.93594	OK	2.91382	OK	4.15543	OK
ENSSSCG00000026181	ENSSSCT00000028038	"Sus scrofa AKT interacting protein (AKTIP), mRNA. "	GO:0007032(endosome organization);GO:0045022(early endosome to late endosome transport);GO:0007040(lysosome organization);GO:0001934(positive regulation of protein phosphorylation);GO:0032092(positive regulation of protein binding);GO:0030897(HOPS complex);GO:0070695(FHF complex);GO:0005794(Golgi apparatus);GO:0005730(nucleolus);GO:0005515(protein binding);GO:0008333(endosome to lysosome transpor…	NA	11.6803	OK	6.70746	OK	4.30397	OK	7.32944	OK	10.2329	OK	9.15454	OK
ENSSSCG00000030514	ENSSSCT00000026766	retinoblastoma-like 2	GO:0005667(transcription factor complex);GO:0005515(protein binding);GO:0043226(organelle);GO:0005634(nucleus);GO:0007049(cell cycle);GO:0043234(protein complex);GO:0005623(cell);GO:0005622(intracellular);GO:0005575(cellular_component);GO:0008150(biological_process);GO:0006357(regulation of transcription from RNA polymerase II promoter);GO:0051726(regulation of cell cycle);GO:0005730(nucleolus);G…	NA	51.7449	OK	42.1976	OK	36.3231	OK	44.1551	OK	58.5769	OK	50.1296	OK
ENSSSCG00000028572	ENSSSCT00000027190	period circadian clock 3	GO:0019900(kinase binding);GO:0007623(circadian rhythm);GO:0031625(ubiquitin protein ligase binding);GO:0000122(negative regulation of transcription from RNA polymerase II promoter);GO:0005515(protein binding);GO:0007165(signal transduction);GO:0004871(signal transducer activity);GO:0006355("regulation of transcription, DNA-templated");GO:0003674(molecular_function);GO:0008150(biological_process)…	NA	3.60358	OK	5.51628	OK	5.10554	OK	5.72796	OK	5.42592	OK	5.06624	OK
ENSSSCG00000029399	ENSSSCT00000024385	-	GO:0005856(cytoskeleton);GO:0043226(organelle);GO:0043167(ion binding);GO:0005524(ATP binding);GO:0043234(protein complex);GO:0005623(cell);GO:0005622(intracellular);GO:0005575(cellular_component);GO:0003674(molecular_function);GO:0016459(myosin complex);GO:0003774(motor activity)	NA	6.36637	OK	5.32413	OK	7.06902	OK	9.58402	OK	10.7079	OK	8.08846	OK
ENSSSCG00000022206	ENSSSCT00000024132	"Sus scrofa urate oxidase (UOX), mRNA. "	GO:0005739(mitochondrion);GO:0005777(peroxisome);GO:0043226(organelle);GO:0016491(oxidoreductase activity);GO:0055114(oxidation-reduction process);GO:0044281(small molecule metabolic process);GO:0009056(catabolic process);GO:0005737(cytoplasm);GO:0005623(cell);GO:0005622(intracellular);GO:0005575(cellular_component);GO:0003674(molecular_function);GO:0034641(cellular nitrogen compound metabolic pr…	NA	519.318	OK	285.896	OK	289.195	OK	354.378	OK	571.279	OK	522.674	OK
ENSSSCG00000029882	ENSSSCT00000022406	Uncharacterized protein	NA	NA	1.78559	OK	1.76231	OK	2.30715	OK	2.29261	OK	2.34457	OK	2.82112	OK
ENSSSCG00000022145	ENSSSCT00000032078	ribosome production factor 1 homolog (S. cerevisiae)	GO:0005730(nucleolus);GO:0044822(poly(A) RNA binding);GO:0005515(protein binding);GO:0003723(RNA binding)	NA	19.3669	OK	13.6358	OK	10.5189	OK	13.0213	OK	15.9864	OK	14.2298	OK
ENSSSCG00000026532	ENSSSCT00000025819	deoxyribonuclease II beta	GO:0008219(cell death);GO:0034655(nucleobase-containing compound catabolic process);GO:0005622(intracellular);GO:0009056(catabolic process);GO:0005623(cell);GO:0005575(cellular_component);GO:0004518(nuclease activity);GO:0003674(molecular_function);GO:0034641(cellular nitrogen compound metabolic process);GO:0006259(DNA metabolic process);GO:0008150(biological_process);GO:0004531(deoxyribonuclease…	NA	60.5597	OK	39.3115	OK	30.7002	OK	27.5269	OK	40.4762	OK	36.5141	OK
ENSSSCG00000026005	ENSSSCT00000027176	sterile alpha motif domain containing 13	GO:0003674(molecular_function);GO:0005515(protein binding)	NA	0.300924	OK	0.516071	OK	0.3546	OK	0.281569	OK	0.425193	OK	0.382634	OK
ENSSSCG00000022931	ENSSSCT00000030145	Uncharacterized protein	GO:0005739(mitochondrion)	NA	0	OK	0	OK	0.0312975	OK	0.0279325	OK	0.0395119	OK	0.0649552	OK
ENSSSCG00000028041;ENSSSCG00000028041	ENSSSCT00000024481;ENSSSCT00000029592	CREB regulated transcription coactivator 3 ;CREB regulated transcription coactivator 3	GO:0050995(negative regulation of lipid catabolic process);GO:0097009(energy homeostasis);GO:0043951(negative regulation of cAMP-mediated signaling);GO:0045944(positive regulation of transcription from RNA polymerase II promoter);GO:0005634(nucleus);GO:0042116(macrophage activation);GO:0005654(nucleoplasm);GO:0005737(cytoplasm);GO:0043226(organelle);GO:0005623(cell);GO:0005622(intracellular);GO:0…	NA	2.23305	OK	1.38671	OK	1.52872	OK	2.51037	OK	2.13935	OK	1.95913	OK
ENSSSCG00000025987	ENSSSCT00000022822	Uncharacterized protein	GO:0030234(enzyme regulator activity);GO:0010951(negative regulation of endopeptidase activity);GO:0003674(molecular_function);GO:0008150(biological_process);GO:0030414(peptidase inhibitor activity);GO:0010466(negative regulation of peptidase activity);GO:0004869(cysteine-type endopeptidase inhibitor activity)	NA	0	OK	0.705429	OK	0.534708	OK	0.692444	OK	0.46691	OK	0.714466	OK
ENSSSCG00000027495	ENSSSCT00000024660	Uncharacterized protein	GO:0006397(mRNA processing);GO:0043226(organelle);GO:0005634(nucleus);GO:0005737(cytoplasm);GO:0003723(RNA binding);GO:0005623(cell);GO:0005622(intracellular);GO:0005575(cellular_component);GO:0003674(molecular_function);GO:0034641(cellular nitrogen compound metabolic process);GO:0008150(biological_process)	NA	0.0359963	OK	0.0195748	OK	0.0117159	OK	0	OK	0	OK	0.0129666	OK
ENSSSCG00000025798	ENSSSCT00000026871	Uncharacterized protein	GO:0016021(integral component of membrane);GO:0016192(vesicle-mediated transport);GO:0006810(transport);GO:0005575(cellular_component);GO:0003674(molecular_function);GO:0008150(biological_process);GO:0005515(protein binding)	NA	1.79858	OK	2.66651	OK	2.40695	OK	2.16887	OK	1.99529	OK	1.75896	OK
ENSSSCG00000028726	ENSSSCT00000028574	Uncharacterized protein	GO:0003674(molecular_function);GO:0005515(protein binding)	NA	14.3578	OK	8.19193	OK	9.11703	OK	9.07719	OK	14.1174	OK	12.309	OK
ENSSSCG00000005197	ENSSSCT00000005729	Uncharacterized protein	GO:0043167(ion binding);GO:0046872(metal ion binding);GO:0008270(zinc ion binding);GO:0003674(molecular_function);GO:0005515(protein binding)	NA	6.68041	OK	5.05304	OK	4.87217	OK	6.41106	OK	6.87862	OK	7.45847	OK
ENSSSCG00000027324	ENSSSCT00000023704	-	GO:0016192(vesicle-mediated transport);GO:0006810(transport);GO:0043234(protein complex);GO:0005623(cell);GO:0005575(cellular_component);GO:0008150(biological_process);GO:0042147("retrograde transport, endosome to Golgi");GO:0030904(retromer complex);GO:0015031(protein transport)	NA	11.3281	OK	8.71329	OK	6.57659	OK	8.55523	OK	10.455	OK	8.68545	OK
ENSSSCG00000026881	ENSSSCT00000030156	Uncharacterized protein	NA	NA	2.90777	OK	2.35816	OK	2.54266	OK	3.08458	OK	3.70497	OK	2.67322	OK
ENSSSCG00000025203;ENSSSCG00000025203	ENSSSCT00000022399;ENSSSCT00000027076	lysine-rich nucleolar protein 1 ;lysine-rich nucleolar protein 1	GO:0044822(poly(A) RNA binding)	NA	1.43872	OK	1.1155	OK	1.13245	OK	1.13775	OK	1.89892	OK	1.42078	OK
ENSSSCG00000009155	ENSSSCT00000010026	Uncharacterized protein	NA	NA	0.367815	OK	0.120732	OK	0.219735	OK	0.345374	OK	0.347535	OK	0.352813	OK
ENSSSCG00000023453	ENSSSCT00000029860	Uncharacterized protein	NA	NA	0.0565169	OK	0.0634351	OK	0	OK	0.111283	OK	0.111904	OK	0.0298185	OK
ENSSSCG00000023229	ENSSSCT00000022991	ets variant 5	GO:0071340(skeletal muscle acetylcholine-gated channel clustering);GO:0007274(neuromuscular synaptic transmission);GO:0060762(regulation of branching involved in mammary gland duct morphogenesis);GO:0050807(regulation of synapse organization);GO:0007626(locomotory behavior);GO:0045893("positive regulation of transcription, DNA-templated");GO:0034599(cellular response to oxidative stress);GO:00009…	NA	5.41204	OK	3.45812	OK	3.86734	OK	3.60197	OK	4.97388	OK	3.66484	OK
ENSSSCG00000030524	ENSSSCT00000029165	Uncharacterized protein	GO:0016791(phosphatase activity);GO:0006464(cellular protein modification process);GO:0035335(peptidyl-tyrosine dephosphorylation);GO:0006470(protein dephosphorylation);GO:0004725(protein tyrosine phosphatase activity);GO:0005622(intracellular);GO:0005623(cell);GO:0005575(cellular_component);GO:0003674(molecular_function);GO:0008150(biological_process)	NA	2.07372	OK	1.79395	OK	1.4865	OK	2.3142	OK	2.31749	OK	2.03937	OK
ENSSSCG00000021207	ENSSSCT00000031271	HESX homeobox 1	GO:0048853(forebrain morphogenesis);GO:0030916(otic vesicle formation);GO:0043584(nose development);GO:0007420(brain development);GO:0047485(protein N-terminus binding);GO:0008022(protein C-terminus binding);GO:0003682(chromatin binding);GO:0045892("negative regulation of transcription, DNA-templated");GO:0005634(nucleus);GO:0005515(protein binding);GO:0003677(DNA binding);GO:0043226(organelle);G…	NA	0.900815	OK	0.625349	OK	0.771549	OK	1.18101	OK	1.38543	OK	1.93192	OK
ENSSSCG00000030468	ENSSSCT00000027296	Uncharacterized protein	NA	NA	0.0782705	OK	0.191654	OK	0	OK	0.0538534	OK	0.297873	OK	0.0650145	OK
ENSSSCG00000028169	ENSSSCT00000027169	Uncharacterized protein	GO:0043226(organelle);GO:0005634(nucleus);GO:0005623(cell);GO:0005622(intracellular);GO:0005575(cellular_component);GO:0003674(molecular_function);GO:0005488(binding)	NA	0.623767	OK	0.525693	OK	0.601362	OK	0.611607	OK	1.1585	OK	1.18339	OK
ENSSSCG00000007247	ENSSSCT00000007929	kinesin family member 3B	GO:0030990(intraciliary transport particle);GO:0005929(cilium);GO:0005813(centrosome);GO:0005515(protein binding);GO:0030705(cytoskeleton-dependent intracellular transport);GO:0008092(cytoskeletal protein binding);GO:0016887(ATPase activity);GO:0005856(cytoskeleton);GO:0034655(nucleobase-containing compound catabolic process);GO:0043226(organelle);GO:0043167(ion binding);GO:0005524(ATP binding);G…	NA	7.57242	OK	3.92568	OK	3.25887	OK	4.06625	OK	4.67292	OK	3.73027	OK
ENSSSCG00000024119	ENSSSCT00000028253	"galactosidase, beta 1 "	GO:0005794(Golgi apparatus);GO:0005515(protein binding);GO:0070062(extracellular exosome);GO:0044262(cellular carbohydrate metabolic process);GO:0005737(cytoplasm);GO:0016798("hydrolase activity, acting on glycosyl bonds");GO:0005975(carbohydrate metabolic process);GO:0008152(metabolic process);GO:0016787(hydrolase activity);GO:0003674(molecular_function);GO:0008150(biological_process);GO:0004553…	NA	5.51877	OK	4.47044	OK	4.48973	OK	6.22386	OK	7.06614	OK	6.34472	OK
ENSSSCG00000029409	ENSSSCT00000028107	-	NA	NA	1.57366	OK	1.7018	OK	2.32084	OK	3.07805	OK	1.33337	OK	1.24834	OK
ENSSSCG00000027311	ENSSSCT00000027282	-	GO:0003674(molecular_function);GO:0005515(protein binding)	NA	5.9214	OK	3.3101	OK	2.27805	OK	2.50545	OK	3.07524	OK	3.85017	OK
ENSSSCG00000025165	ENSSSCT00000027337	Uncharacterized protein	GO:0007165(signal transduction);GO:0003674(molecular_function);GO:0008150(biological_process);GO:0005488(binding);GO:0005085(guanyl-nucleotide exchange factor activity);GO:0043547(positive regulation of GTPase activity);GO:0007264(small GTPase mediated signal transduction)	NA	16.0042	OK	6.81994	OK	8.06738	OK	9.02386	OK	14.3896	OK	14.0627	OK
ENSSSCG00000027976	ENSSSCT00000031929	"H2A histone family, member Y2 "	GO:0003677(DNA binding);GO:0005694(chromosome);GO:0043226(organelle);GO:0005634(nucleus);GO:0043234(protein complex);GO:0005623(cell);GO:0005622(intracellular);GO:0005575(cellular_component);GO:0003674(molecular_function);GO:0000786(nucleosome);GO:0046982(protein heterodimerization activity);GO:0000977(RNA polymerase II regulatory region sequence-specific DNA binding);GO:0000790(nuclear chromatin…	NA	0.12218	OK	0.04474	OK	0.0523353	OK	0.221069	OK	0.1783	OK	0.213071	OK
ENSSSCG00000012064	ENSSSCT00000013196	Uncharacterized protein	GO:0006464(cellular protein modification process);GO:0016301(kinase activity);GO:0043167(ion binding);GO:0016772("transferase activity, transferring phosphorus-containing groups");GO:0006468(protein phosphorylation);GO:0005524(ATP binding);GO:0004674(protein serine/threonine kinase activity);GO:0004672(protein kinase activity);GO:0000166(nucleotide binding);GO:0003674(molecular_function);GO:00081…	NA	0.216439	OK	0.0872728	OK	0.0883396	OK	0.0919535	OK	0.0902678	OK	0.0997903	OK
ENSSSCG00000022879	ENSSSCT00000031493	KDEL (Lys-Asp-Glu-Leu) endoplasmic reticulum protein retention receptor 2	GO:0005783(endoplasmic reticulum);GO:0070062(extracellular exosome);GO:0043226(organelle);GO:0016020(membrane);GO:0016021(integral component of membrane);GO:0006810(transport);GO:0005737(cytoplasm);GO:0005623(cell);GO:0005622(intracellular);GO:0005575(cellular_component);GO:0003674(molecular_function);GO:0008150(biological_process);GO:0046923(ER retention sequence binding);GO:0006621(protein rete…	NA	65.1726	OK	35.8804	OK	48.4363	OK	43.116	OK	51.2354	OK	44.1546	OK
ENSSSCG00000029917	ENSSSCT00000030100	Uncharacterized protein	GO:0006464(cellular protein modification process);GO:0016301(kinase activity);GO:0043167(ion binding);GO:0016772("transferase activity, transferring phosphorus-containing groups");GO:0006468(protein phosphorylation);GO:0005524(ATP binding);GO:0004672(protein kinase activity);GO:0003674(molecular_function);GO:0008150(biological_process)	NA	0.187349	OK	0.133952	OK	0.0610271	OK	0.150256	OK	0.304661	OK	0.254318	OK
ENSSSCG00000030564	ENSSSCT00000026263	-	NA	NA	0.167542	OK	0.122407	OK	0.346744	OK	0.343135	OK	0.18442	OK	0.258094	OK
ENSSSCG00000026443	ENSSSCT00000030977	Uncharacterized protein	GO:0006629(lipid metabolic process);GO:0016301(kinase activity);GO:0003674(molecular_function);GO:0008150(biological_process);GO:0046488(phosphatidylinositol metabolic process);GO:0016307(phosphatidylinositol phosphate kinase activity);GO:0046854(phosphatidylinositol phosphorylation)	NA	0.516941	OK	0.342743	OK	0.346861	OK	0.552311	OK	0.58888	OK	0.257806	OK
ENSSSCG00000013489	ENSSSCT00000014735	"cactin, spliceosome C complex subunit "	GO:0032720(negative regulation of tumor necrosis factor production);GO:0001933(negative regulation of protein phosphorylation);GO:0071013(catalytic step 2 spliceosome);GO:0032688(negative regulation of interferon-beta production);GO:0031665(negative regulation of lipopolysaccharide-mediated signaling pathway);GO:0032717(negative regulation of interleukin-8 production);GO:0060339(negative regulati…	NA	3.07496	OK	2.11861	OK	1.56769	OK	2.03336	OK	2.35239	OK	1.88907	OK
ENSSSCG00000021080	ENSSSCT00000032285	tet methylcytosine dioxygenase 1	GO:2000653(regulation of genetic imprinting);GO:0044030(regulation of DNA methylation);GO:0001826(inner cell mass cell differentiation);GO:0005634(nucleus);GO:0070579(methylcytosine dioxygenase activity);GO:0080111(DNA demethylation);GO:0043566(structure-specific DNA binding);GO:0090310(negative regulation of methylation-dependent chromatin silencing);GO:0005506(iron ion binding)	NA	15.5937	OK	9.35884	OK	11.4337	OK	15.8247	OK	21.028	OK	18.0151	OK
ENSSSCG00000024053	ENSSSCT00000024212	Uncharacterized protein	GO:0003674(molecular_function);GO:0005488(binding)	NA	1.0867	OK	3.37611	OK	2.09107	OK	1.38581	OK	2.15365	OK	1.74865	OK
ENSSSCG00000030462	ENSSSCT00000023233	Uncharacterized protein	GO:0016301(kinase activity);GO:0043167(ion binding);GO:0016740(transferase activity);GO:0016310(phosphorylation);GO:0005524(ATP binding);GO:0044281(small molecule metabolic process);GO:0003674(molecular_function);GO:0034641(cellular nitrogen compound metabolic process);GO:0008150(biological_process);GO:0046939(nucleotide phosphorylation);GO:0019205(nucleobase-containing compound kinase activity);…	NA	0.0346012	OK	0.0214065	OK	0.0232421	OK	0.121745	OK	0.130694	OK	0.0574911	OK
ENSSSCG00000024002	ENSSSCT00000028136	Uncharacterized protein	NA	NA	4.5777	OK	4.52017	OK	3.53896	OK	3.94519	OK	3.99176	OK	3.40964	OK
ENSSSCG00000029167	ENSSSCT00000023873	-	NA	NA	0.0716048	OK	0.0161894	OK	0.0578339	OK	0.0179559	OK	0.0253251	OK	0.0321495	OK
ENSSSCG00000008094;ENSSSCG00000008094	ENSSSCT00000025008;ENSSSCT00000008867	coiled-coil-helix-coiled-coil-helix domain containing 5 ;coiled-coil-helix-coiled-coil-helix domain containing 5	NA	NA	25.6703	OK	12.9015	OK	15.3406	OK	18.0365	OK	25.3859	OK	21.0633	OK
ENSSSCG00000025550	ENSSSCT00000030212	chimerin 1	GO:0008045(motor neuron axon guidance);GO:0050770(regulation of axonogenesis);GO:0043087(regulation of GTPase activity);GO:0046875(ephrin receptor binding);GO:0048013(ephrin receptor signaling pathway);GO:0005515(protein binding);GO:0007165(signal transduction);GO:0043167(ion binding);GO:0046872(metal ion binding);GO:0005622(intracellular);GO:0005623(cell);GO:0005575(cellular_component);GO:000367…	NA	0.854869	OK	0.348623	OK	0.330058	OK	0.458718	OK	0.652447	OK	0.604041	OK
ENSSSCG00000000570	ENSSSCT00000000613	Uncharacterized protein	NA	NA	15.579	OK	8.80959	OK	10.5745	OK	13.7315	OK	13.5801	OK	12.4108	OK
ENSSSCG00000027078;ENSSSCG00000025954	ENSSSCT00000026163;ENSSSCT00000026031	-;Uncharacterized protein	GO:0003674(molecular_function);GO:0005515(protein binding)	NA	19.863	OK	10.478	OK	11.7242	OK	13.9823	OK	18.0028	OK	18.4325	OK
ENSSSCG00000008999	ENSSSCT00000009856	Uncharacterized protein	GO:0005615(extracellular space);GO:0030674("protein binding, bridging");GO:0005576(extracellular region);GO:0006461(protein complex assembly);GO:0007165(signal transduction);GO:0065003(macromolecular complex assembly);GO:0022607(cellular component assembly);GO:0043234(protein complex);GO:0005575(cellular_component);GO:0003674(molecular_function);GO:0006950(response to stress);GO:0008150(biologica…	NA	995.324	OK	749.599	OK	0.122455	OK	441.503	OK	497.839	OK	455.778	OK
ENSSSCG00000024929	ENSSSCT00000022803	Fibrinogen alpha chain	GO:0005615(extracellular space);GO:0030674("protein binding, bridging");GO:0005576(extracellular region);GO:0006461(protein complex assembly);GO:0007165(signal transduction);GO:0065003(macromolecular complex assembly);GO:0022607(cellular component assembly);GO:0043234(protein complex);GO:0005575(cellular_component);GO:0003674(molecular_function);GO:0006950(response to stress);GO:0008150(biologica…	NA	460.361	OK	185	OK	234.475	OK	192.643	OK	301.726	OK	271.731	OK
ENSSSCG00000025733	ENSSSCT00000025805	"Sus scrofa inositol(myo)-1(or 4)-monophosphatase 1 (IMPA1), mRNA. "	GO:0006796(phosphate-containing compound metabolic process);GO:0031403(lithium ion binding);GO:0008934(inositol monophosphate 1-phosphatase activity);GO:0046855(inositol phosphate dephosphorylation);GO:0052834(inositol monophosphate phosphatase activity);GO:0030145(manganese ion binding);GO:0006661(phosphatidylinositol biosynthetic process);GO:0005515(protein binding);GO:0042802(identical protein…	NA	34.1726	OK	19.3109	OK	16.8227	OK	16.7408	OK	23.136	OK	20.9326	OK
ENSSSCG00000029434	ENSSSCT00000031288	"solute carrier family 10, member 5 "	GO:0022857(transmembrane transporter activity);GO:0016020(membrane);GO:0006810(transport);GO:0005575(cellular_component);GO:0003674(molecular_function);GO:0008150(biological_process);GO:0015721(bile acid and bile salt transport);GO:0008508(bile acid:sodium symporter activity);GO:0006814(sodium ion transport)	NA	30.4831	OK	32.3026	OK	27.148	OK	22.8045	OK	44.0809	OK	44.7656	OK
ENSSSCG00000024780	ENSSSCT00000025525	"zinc finger, AN1-type domain 1 "	GO:0043167(ion binding);GO:0046872(metal ion binding);GO:0008270(zinc ion binding);GO:0003674(molecular_function)	NA	2.8267	OK	2.67041	OK	3.45373	OK	2.98896	OK	3.98601	OK	4.05693	OK
ENSSSCG00000021996	ENSSSCT00000028170	Uncharacterized protein	NA	NA	14.593	OK	9.60374	OK	1.25857	OK	5.09846	OK	11.2615	OK	11.1741	OK
ENSSSCG00000022968	ENSSSCT00000023062	ARFGEF family member 3	GO:0010923(negative regulation of phosphatase activity);GO:0003674(molecular_function);GO:0008150(biological_process);GO:0032012(regulation of ARF protein signal transduction);GO:0005086(ARF guanyl-nucleotide exchange factor activity);GO:0043547(positive regulation of GTPase activity)	NA	0.0897067	OK	0.0857149	OK	0.122313	OK	0.151583	OK	0.112438	OK	0.157213	OK
ENSSSCG00000024106	ENSSSCT00000028245	Uncharacterized protein	GO:0043167(ion binding);GO:0046872(metal ion binding);GO:0003674(molecular_function);GO:0005515(protein binding)	NA	0.0149022	OK	0.0402849	OK	0.0189793	OK	0.0556531	OK	0	OK	0.0144769	OK
ENSSSCG00000027457	ENSSSCT00000032240	ubiquitin-conjugating enzyme E2Q family member 2	GO:0070936(protein K48-linked ubiquitination);GO:0004842(ubiquitin-protein transferase activity);GO:0016874(ligase activity);GO:0003674(molecular_function);GO:0016881(acid-amino acid ligase activity)	NA	38.6808	OK	24.4793	OK	22.1353	OK	30.4479	OK	35.1866	OK	32.0142	OK
ENSSSCG00000028712	ENSSSCT00000029362	ATP synthase mitochondrial F1 complex assembly factor 2	GO:0016607(nuclear speck);GO:0005515(protein binding);GO:0006461(protein complex assembly);GO:0065003(macromolecular complex assembly);GO:0022607(cellular component assembly);GO:0008150(biological_process);GO:0043461(proton-transporting ATP synthase complex assembly)	NA	9.74226	OK	5.38512	OK	3.82026	OK	6.26849	OK	10.2493	OK	8.43393	OK
ENSSSCG00000024799	ENSSSCT00000029465	-	GO:0051186(cofactor metabolic process);GO:0016874(ligase activity);GO:0006520(cellular amino acid metabolic process);GO:0043167(ion binding);GO:0005524(ATP binding);GO:0044281(small molecule metabolic process);GO:0009058(biosynthetic process);GO:0003674(molecular_function);GO:0034641(cellular nitrogen compound metabolic process);GO:0008150(biological_process);GO:0004329(formate-tetrahydrofolate l…	NA	1.69459	OK	1.06409	OK	0.557203	OK	2.19008	OK	1.46171	OK	0.727223	OK
ENSSSCG00000029674	ENSSSCT00000029956	Uncharacterized protein	NA	NA	63.4086	OK	15.239	OK	24.759	OK	34.1222	OK	38.902	OK	34.3604	OK
ENSSSCG00000021332	ENSSSCT00000024865	paired box 8	GO:0072073(kidney epithelium development);GO:0072050(S-shaped body morphogenesis);GO:2000594(positive regulation of metanephric DCT cell differentiation);GO:1900218(negative regulation of apoptotic process involved in metanephric nephron tubule development);GO:1900215(negative regulation of apoptotic process involved in metanephric collecting duct development);GO:0072305(negative regulation of me…	NA	0.514967	OK	0.617605	OK	0.417024	OK	0.431398	OK	0.395535	OK	0.284199	OK
ENSSSCG00000021332	ENSSSCT00000024865	paired box 8	GO:0072073(kidney epithelium development);GO:0072050(S-shaped body morphogenesis);GO:2000594(positive regulation of metanephric DCT cell differentiation);GO:1900218(negative regulation of apoptotic process involved in metanephric nephron tubule development);GO:1900215(negative regulation of apoptotic process involved in metanephric collecting duct development);GO:0072305(negative regulation of me…	NA	2.45883	OK	3.80384	OK	2.55991	OK	1.9288	OK	1.4442	OK	1.01567	OK
ENSSSCG00000021332	ENSSSCT00000024865	paired box 8	GO:0072073(kidney epithelium development);GO:0072050(S-shaped body morphogenesis);GO:2000594(positive regulation of metanephric DCT cell differentiation);GO:1900218(negative regulation of apoptotic process involved in metanephric nephron tubule development);GO:1900215(negative regulation of apoptotic process involved in metanephric collecting duct development);GO:0072305(negative regulation of me…	NA	0.347927	OK	0.931291	OK	1.30751	OK	1.02893	OK	0.42926	OK	0.457063	OK
ENSSSCG00000021332	ENSSSCT00000024865	paired box 8	GO:0072073(kidney epithelium development);GO:0072050(S-shaped body morphogenesis);GO:2000594(positive regulation of metanephric DCT cell differentiation);GO:1900218(negative regulation of apoptotic process involved in metanephric nephron tubule development);GO:1900215(negative regulation of apoptotic process involved in metanephric collecting duct development);GO:0072305(negative regulation of me…	NA	0.506775	OK	1.68745	OK	2.30905	OK	1.27253	OK	0.9522	OK	0.805863	OK
ENSSSCG00000021332	ENSSSCT00000024865	paired box 8	GO:0072073(kidney epithelium development);GO:0072050(S-shaped body morphogenesis);GO:2000594(positive regulation of metanephric DCT cell differentiation);GO:1900218(negative regulation of apoptotic process involved in metanephric nephron tubule development);GO:1900215(negative regulation of apoptotic process involved in metanephric collecting duct development);GO:0072305(negative regulation of me…	NA	0.934348	OK	2.24417	OK	2.4147	OK	1.61081	OK	1.7459	OK	0.94344	OK
ENSSSCG00000021332	ENSSSCT00000024865	paired box 8	GO:0072073(kidney epithelium development);GO:0072050(S-shaped body morphogenesis);GO:2000594(positive regulation of metanephric DCT cell differentiation);GO:1900218(negative regulation of apoptotic process involved in metanephric nephron tubule development);GO:1900215(negative regulation of apoptotic process involved in metanephric collecting duct development);GO:0072305(negative regulation of me…	NA	3.59254	OK	5.96581	OK	7.0081	OK	3.54892	OK	3.41701	OK	3.52778	OK
ENSSSCG00000022063	ENSSSCT00000023779	Uncharacterized protein	GO:0006464(cellular protein modification process);GO:0016301(kinase activity);GO:0043167(ion binding);GO:0016772("transferase activity, transferring phosphorus-containing groups");GO:0006468(protein phosphorylation);GO:0005524(ATP binding);GO:0004672(protein kinase activity);GO:0003674(molecular_function);GO:0008150(biological_process)	NA	6.30543	OK	4.21403	OK	2.05389	OK	6.49015	OK	0	OK	2.00358	OK
ENSSSCG00000026702	ENSSSCT00000028595	-	GO:0006464(cellular protein modification process);GO:0016301(kinase activity);GO:0043167(ion binding);GO:0016772("transferase activity, transferring phosphorus-containing groups");GO:0006468(protein phosphorylation);GO:0005524(ATP binding);GO:0004672(protein kinase activity);GO:0003674(molecular_function);GO:0008150(biological_process)	NA	0.98972	OK	0.554198	OK	0.326691	OK	0.442191	OK	0.357901	OK	0.330651	OK
ENSSSCG00000026702	ENSSSCT00000028595	-	GO:0006464(cellular protein modification process);GO:0016301(kinase activity);GO:0043167(ion binding);GO:0016772("transferase activity, transferring phosphorus-containing groups");GO:0006468(protein phosphorylation);GO:0005524(ATP binding);GO:0004672(protein kinase activity);GO:0003674(molecular_function);GO:0008150(biological_process)	NA	0.0964525	OK	0.154457	OK	0.403401	OK	0.0692562	OK	0.188781	OK	0.165571	OK
ENSSSCG00000029036	ENSSSCT00000026615	-	GO:0003674(molecular_function);GO:0005515(protein binding)	NA	8.69671	OK	5.2864	OK	5.61604	OK	6.3492	OK	7.83952	OK	6.43565	OK
ENSSSCG00000001811;ENSSSCG00000001811;ENSSSCG00000025871	ENSSSCT00000002028;ENSSSCT00000002024;ENSSSCT00000028130	Uncharacterized protein ;Uncharacterized protein ;Uncharacterized protein	GO:0000166(nucleotide binding);GO:0003676(nucleic acid binding);GO:0003674(molecular_function);GO:0005840(ribosome);GO:0005198(structural molecule activity);GO:0003735(structural constituent of ribosome);GO:0006412(translation);GO:0043226(organelle);GO:0005622(intracellular);GO:0009058(biosynthetic process);GO:0005737(cytoplasm);GO:0005623(cell);GO:0005575(cellular_component);GO:0008150(biologica…	NA	0.775387	OK	0.688311	OK	0.429057	OK	0.448673	OK	0.602518	OK	0.395668	OK
ENSSSCG00000026420	ENSSSCT00000029084	Uncharacterized protein	GO:0007165(signal transduction);GO:0008152(metabolic process);GO:0004114("3',5'-cyclic-nucleotide phosphodiesterase activity");GO:0003674(molecular_function);GO:0008150(biological_process)	NA	18.7845	OK	15.0975	OK	12.605	OK	18.1811	OK	20.9857	OK	20.2241	OK
ENSSSCG00000024156	ENSSSCT00000023772	Uncharacterized protein	GO:0008092(cytoskeletal protein binding);GO:0016887(ATPase activity);GO:0005856(cytoskeleton);GO:0034655(nucleobase-containing compound catabolic process);GO:0043226(organelle);GO:0043167(ion binding);GO:0005524(ATP binding);GO:0000166(nucleotide binding);GO:0008152(metabolic process);GO:0006200(obsolete ATP catabolic process);GO:0044281(small molecule metabolic process);GO:0009056(catabolic proc…	NA	3.85095	OK	2.85796	OK	3.34147	OK	4.20261	OK	3.57504	OK	2.91061	OK
ENSSSCG00000028438	ENSSSCT00000031168	-	GO:0006399(tRNA metabolic process);GO:0008168(methyltransferase activity);GO:0043167(ion binding);GO:0046872(metal ion binding);GO:0003723(RNA binding);GO:0003674(molecular_function);GO:0034641(cellular nitrogen compound metabolic process);GO:0008150(biological_process);GO:0030488(tRNA methylation);GO:0004809(tRNA (guanine-N2-)-methyltransferase activity);GO:0008033(tRNA processing);GO:0032259(me…	NA	0.0148409	OK	0.175947	OK	0.0597642	OK	0.11005	OK	0.180807	OK	0.255228	OK
ENSSSCG00000024549	ENSSSCT00000029638	Uncharacterized protein	GO:0046983(protein dimerization activity);GO:0003674(molecular_function)	NA	0.103912	OK	0.0377123	OK	0.101053	OK	0.0851418	OK	0.114797	OK	0.0550019	OK
ENSSSCG00000023455	ENSSSCT00000025287	-	GO:0001071(nucleic acid binding transcription factor activity);GO:0003677(DNA binding);GO:0043226(organelle);GO:0005634(nucleus);GO:0005622(intracellular);GO:0006355("regulation of transcription, DNA-templated");GO:0006351("transcription, DNA-templated");GO:0003700(sequence-specific DNA binding transcription factor activity);GO:0009058(biosynthetic process);GO:0005623(cell);GO:0005575(cellular_co…	NA	0.0161104	OK	0.0220981	OK	0.0201362	OK	0.0121709	OK	0.0341162	OK	0.0325992	OK
ENSSSCG00000026242	ENSSSCT00000026845	Uncharacterized protein	NA	NA	4.38675	OK	1.9363	OK	1.94566	OK	1.89156	OK	3.55375	OK	2.17921	OK
ENSSSCG00000026242	ENSSSCT00000031078	Uncharacterized protein	NA	NA	0.649265	OK	0.365147	OK	0.72371	OK	0.309949	OK	0.273608	OK	0.249652	OK
ENSSSCG00000026242;ENSSSCG00000026242;ENSSSCG00000026242	ENSSSCT00000026960;ENSSSCT00000026845;ENSSSCT00000031078	Uncharacterized protein ;Uncharacterized protein ;Uncharacterized protein	NA	NA	0.0182578	OK	0.041488	OK	0.0245686	OK	0.0134292	OK	0.0502411	OK	0.0305094	OK
ENSSSCG00000021118	ENSSSCT00000031083	G1 to S phase transition 1	GO:0003924(GTPase activity);GO:0034655(nucleobase-containing compound catabolic process);GO:0043167(ion binding);GO:0000166(nucleotide binding);GO:0006184(obsolete GTP catabolic process);GO:0005525(GTP binding);GO:0044281(small molecule metabolic process);GO:0009056(catabolic process);GO:0003674(molecular_function);GO:0034641(cellular nitrogen compound metabolic process);GO:0008150(biological_pro…	NA	14.4409	OK	8.64883	OK	11.6212	OK	10.1598	OK	10.0449	OK	9.29235	OK
ENSSSCG00000023984	ENSSSCT00000023591	ribosomal L1 domain containing 1	GO:0005515(protein binding);GO:2000772(regulation of cellular senescence);GO:0032880(regulation of protein localization);GO:0001649(osteoblast differentiation);GO:0005730(nucleolus);GO:0044822(poly(A) RNA binding);GO:0042981(regulation of apoptotic process);GO:0016020(membrane)	NA	7.76265	OK	4.38129	OK	4.12473	OK	4.66639	OK	5.95186	OK	5.41641	OK
ENSSSCG00000026276;ENSSSCG00000026276;ENSSSCG00000026276	ENSSSCT00000029402;ENSSSCT00000030884;ENSSSCT00000032400	Uncharacterized protein ;Uncharacterized protein ;Uncharacterized protein	GO:0043226(organelle);GO:0005634(nucleus);GO:0043167(ion binding);GO:0046872(metal ion binding);GO:0003676(nucleic acid binding);GO:0005623(cell);GO:0005622(intracellular);GO:0005575(cellular_component);GO:0003674(molecular_function);GO:0005515(protein binding)	NA	2.84329	OK	2.05025	OK	1.46915	OK	2.63259	OK	2.11576	OK	1.93393	OK
ENSSSCG00000024422	ENSSSCT00000024149	Uncharacterized protein	NA	NA	5.01933	OK	1.6774	OK	2.77217	OK	0.642008	OK	1.62293	OK	1.76697	OK
ENSSSCG00000024041	ENSSSCT00000026381	Uncharacterized protein	NA	NA	0	OK	0	OK	0	OK	0.75164	OK	0.951175	OK	1.86463	OK
ENSSSCG00000029561	ENSSSCT00000028755	minichromosome maintenance complex component 10	GO:0008283(cell proliferation);GO:0005730(nucleolus);GO:0005515(protein binding);GO:0042802(identical protein binding);GO:0005737(cytoplasm)	NA	0.0969568	OK	0.210401	OK	0.106842	OK	0.16943	OK	0.281312	OK	0.372839	OK
ENSSSCG00000029951	ENSSSCT00000025058	naked cuticle homolog 1 (Drosophila)	GO:1901233(negative regulation of convergent extension involved in axis elongation);GO:1901231(positive regulation of non-canonical Wnt signaling pathway via JNK cascade);GO:0030178(negative regulation of Wnt signaling pathway);GO:0030165(PDZ domain binding);GO:2000096("positive regulation of Wnt signaling pathway, planar cell polarity pathway");GO:0005515(protein binding);GO:0045732(positive reg…	NA	1.84486	OK	1.65515	OK	1.92444	OK	1.9714	OK	1.76833	OK	1.45748	OK
ENSSSCG00000025475	ENSSSCT00000026895	natriuretic peptide receptor 3	GO:0033688(regulation of osteoblast proliferation);GO:0035810(positive regulation of urine volume);GO:0002158(osteoclast proliferation);GO:0008217(regulation of blood pressure);GO:0001501(skeletal system development);GO:0016941(natriuretic peptide receptor activity);GO:0042562(hormone binding);GO:0070062(extracellular exosome)	NA	8.78048	OK	3.62194	OK	5.91154	OK	10.9698	OK	10.0534	OK	7.42582	OK
ENSSSCG00000020692	ENSSSCT00000023618	Uncharacterized protein	NA	NA	26.0201	OK	20.6423	OK	23.0592	OK	24.2119	OK	24.2509	OK	21.696	OK
ENSSSCG00000025021	ENSSSCT00000022558	"Sus scrofa mal, T-cell differentiation protein-like (MALL), mRNA. "	GO:0016020(membrane);GO:0005575(cellular_component)	NA	0.539685	OK	0.196893	OK	0.315264	OK	0.398849	OK	0.406543	OK	0.313313	OK
ENSSSCG00000026431	ENSSSCT00000032355	"alkaline phosphatase, liver/bone/kidney "	GO:0065010(extracellular membrane-bounded organelle);GO:0004035(alkaline phosphatase activity);GO:0003006(developmental process involved in reproduction);GO:0046677(response to antibiotic);GO:0071407(cellular response to organic cyclic compound);GO:0001958(endochondral ossification);GO:0005578(proteinaceous extracellular matrix);GO:0005886(plasma membrane);GO:0005515(protein binding);GO:0033280(r…	NA	8.72463	OK	3.5848	OK	4.78758	OK	6.55369	OK	6.70428	OK	6.05312	OK
ENSSSCG00000022029	ENSSSCT00000023295	RAP1 GTPase activating protein	GO:0030234(enzyme regulator activity);GO:0003674(molecular_function);GO:0008150(biological_process);GO:0005096(GTPase activator activity);GO:0051056(regulation of small GTPase mediated signal transduction);GO:0030695(GTPase regulator activity);GO:0043087(regulation of GTPase activity);GO:0017016(Ras GTPase binding);GO:1903697(negative regulation of microvillus assembly);GO:0005829(cytosol);GO:000…	NA	0.421578	OK	0.278475	OK	0.337262	OK	0.456511	OK	0.395012	OK	0.468137	OK
ENSSSCG00000027825	ENSSSCT00000004801	Uncharacterized protein	NA	NA	1.04885	OK	0.877681	OK	0.697677	OK	0.716948	OK	1.46706	OK	0.963218	OK
ENSSSCG00000021379	ENSSSCT00000031660	C1q and tumor necrosis factor related protein 1	GO:0070208(protein heterotrimerization);GO:0010906(regulation of glucose metabolic process);GO:0051897(positive regulation of protein kinase B signaling);GO:0051260(protein homooligomerization);GO:0043410(positive regulation of MAPK cascade);GO:0005518(collagen binding);GO:0007204(positive regulation of cytosolic calcium ion concentration);GO:0010544(negative regulation of platelet activation);GO…	NA	34.7844	OK	19.0281	OK	18.5626	OK	30.3613	OK	46.2261	OK	35.5728	OK
ENSSSCG00000027061	ENSSSCT00000031462	endo-beta-N-acetylglucosaminidase	GO:0016798("hydrolase activity, acting on glycosyl bonds");GO:0008152(metabolic process);GO:0005737(cytoplasm);GO:0005623(cell);GO:0005622(intracellular);GO:0005575(cellular_component);GO:0003674(molecular_function);GO:0008150(biological_process);GO:0033925(mannosyl-glycoprotein endo-beta-N-acetylglucosaminidase activity)	NA	0.824273	OK	0.433023	OK	0.245612	OK	0.311623	OK	0.647118	OK	0.385932	OK
ENSSSCG00000020932	ENSSSCT00000025770	calcium activated nucleotidase 1	GO:0030166(proteoglycan biosynthetic process);GO:0043123(positive regulation of I-kappaB kinase/NF-kappaB signaling);GO:0070062(extracellular exosome);GO:0007165(signal transduction);GO:0004871(signal transducer activity);GO:0043167(ion binding);GO:0005509(calcium ion binding);GO:0003674(molecular_function);GO:0016462(pyrophosphatase activity)	NA	11.1168	OK	11.6133	OK	7.3858	OK	9.64075	OK	12.381	OK	7.89909	OK
ENSSSCG00000010166	ENSSSCT00000011132	"nucleoside-triphosphatase, cancer-related "	GO:0044822(poly(A) RNA binding);GO:0070062(extracellular exosome);GO:0016020(membrane);GO:0016791(phosphatase activity);GO:0016311(dephosphorylation);GO:0003674(molecular_function);GO:0008150(biological_process);GO:0098519("nucleotide phosphatase activity, acting on free nucleotides")	00230(Purine metabolism);00730(Thiamine metabolism);01100(Metabolic pathways)	14.0627	OK	8.41766	OK	4.98667	OK	9.36912	OK	13.1357	OK	10.6923	OK
ENSSSCG00000026063;ENSSSCG00000026063	ENSSSCT00000026491;ENSSSCT00000030752	dipeptidyl-peptidase 9 ;dipeptidyl-peptidase 9	GO:0042802(identical protein binding);GO:0005737(cytoplasm);GO:0008233(peptidase activity);GO:0016020(membrane);GO:0006508(proteolysis);GO:0005575(cellular_component);GO:0003674(molecular_function);GO:0008150(biological_process);GO:0008236(serine-type peptidase activity)	NA	8.35587	OK	10.8181	OK	7.09197	OK	8.11549	OK	6.79173	OK	6.84326	OK
ENSSSCG00000022600	ENSSSCT00000026036	Uncharacterized protein	NA	NA	25.7051	OK	16.7926	OK	16.1887	OK	15.311	OK	26.5283	OK	25.2822	OK
ENSSSCG00000022313	ENSSSCT00000031355	Uncharacterized protein	GO:0003674(molecular_function);GO:0005515(protein binding)	NA	9.11323	OK	5.65335	OK	5.02181	OK	6.1538	OK	8.93643	OK	6.30345	OK
ENSSSCG00000021626	ENSSSCT00000032091	Uncharacterized protein	NA	NA	50.0127	OK	30.3894	OK	30.9982	OK	35.2527	OK	48.3635	OK	38.603	OK
ENSSSCG00000022364	ENSSSCT00000025524	"carnitine O-palmitoyltransferase 1, muscle isoform "	GO:0005739(mitochondrion);GO:0005515(protein binding);GO:0016746("transferase activity, transferring acyl groups");GO:0016740(transferase activity);GO:0008152(metabolic process);GO:0003674(molecular_function);GO:0008150(biological_process)	NA	0.216046	OK	0.466042	OK	0.239327	OK	0.340512	OK	0.707197	OK	0.656485	OK
ENSSSCG00000027994	ENSSSCT00000023579	choline/ethanolamine kinase	GO:0006656(phosphatidylcholine biosynthetic process);GO:0007517(muscle organ development);GO:0016772("transferase activity, transferring phosphorus-containing groups");GO:0003674(molecular_function)	NA	7.15603	OK	6.33218	OK	3.90148	OK	5.15891	OK	7.67018	OK	6.43791	OK
ENSSSCG00000025780	ENSSSCT00000027184	HMG box domain containing 4	GO:0016589(NURF complex)	NA	5.08984	OK	4.38536	OK	2.59338	OK	4.2483	OK	5.08939	OK	4.49316	OK
ENSSSCG00000029988	ENSSSCT00000031211	P450 (cytochrome) oxidoreductase	GO:0016491(oxidoreductase activity);GO:0032770(positive regulation of monooxygenase activity);GO:0090346(cellular organofluorine metabolic process);GO:0005515(protein binding);GO:0043231(intracellular membrane-bounded organelle);GO:0016020(membrane);GO:0043167(ion binding);GO:0055114(oxidation-reduction process);GO:0003674(molecular_function);GO:0008150(biological_process);GO:0010181(FMN binding)	NA	46.1021	OK	23.3467	OK	19.2607	OK	22.344	OK	39.9451	OK	33.6614	OK
ENSSSCG00000022810	ENSSSCT00000029471	Malate dehydrogenase	GO:0006091(generation of precursor metabolites and energy);GO:0005975(carbohydrate metabolic process);GO:0016491(oxidoreductase activity);GO:0055114(oxidation-reduction process);GO:0003824(catalytic activity);GO:0044281(small molecule metabolic process);GO:0003674(molecular_function);GO:0008150(biological_process);GO:0030060(L-malate dehydrogenase activity);GO:0016615(malate dehydrogenase activit…	NA	0.158721	OK	0.0231762	OK	0.0425424	OK	0.0520354	OK	0.104646	OK	0.166537	OK
ENSSSCG00000021837	ENSSSCT00000026475	transmembrane protein 120A	GO:0016021(integral component of membrane);GO:0005575(cellular_component)	NA	3.41725	OK	2.39686	OK	1.63977	OK	2.63969	OK	2.90381	OK	3.2632	OK
ENSSSCG00000020910	ENSSSCT00000031464	serine/threonine/tyrosine interacting-like 1	GO:0016791(phosphatase activity);GO:0006464(cellular protein modification process);GO:0008138(protein tyrosine/serine/threonine phosphatase activity);GO:0006470(protein dephosphorylation);GO:0003674(molecular_function);GO:0008150(biological_process)	NA	0.971602	OK	0.982275	OK	0.865237	OK	0.58525	OK	0.841368	OK	0.783442	OK
ENSSSCG00000029153	ENSSSCT00000022805	Uncharacterized protein	NA	NA	67.1491	OK	47.5164	OK	38.0109	OK	46.2111	OK	70.9557	OK	70.3615	OK
ENSSSCG00000029746	ENSSSCT00000030289	-	NA	NA	6.33802	OK	4.43211	OK	3.06836	OK	2.8752	OK	3.19586	OK	4.89813	OK
ENSSSCG00000029271	ENSSSCT00000027436	Uncharacterized protein	GO:0016787(hydrolase activity);GO:0003674(molecular_function)	NA	1.91559	OK	1.22164	OK	1.40217	OK	1.09586	OK	2.19552	OK	1.49436	OK
ENSSSCG00000028688	ENSSSCT00000029959	Uncharacterized protein	GO:0003677(DNA binding);GO:0043226(organelle);GO:0005634(nucleus);GO:0003824(catalytic activity);GO:0005623(cell);GO:0005622(intracellular);GO:0005575(cellular_component);GO:0004518(nuclease activity);GO:0003674(molecular_function);GO:0034641(cellular nitrogen compound metabolic process);GO:0006950(response to stress);GO:0006259(DNA metabolic process);GO:0008150(biological_process);GO:0003697(sin…	NA	5.58503	OK	4.82234	OK	3.83044	OK	4.4392	OK	5.93304	OK	5.26032	OK
ENSSSCG00000021854	ENSSSCT00000022438	-	GO:0008233(peptidase activity);GO:0004252(serine-type endopeptidase activity);GO:0006508(proteolysis);GO:0003674(molecular_function);GO:0008150(biological_process)	NA	3.10182	OK	1.79952	OK	1.90644	OK	2.04488	OK	2.70197	OK	2.40856	OK
ENSSSCG00000002632	ENSSSCT00000002921	sodium/nucleoside cotransporter 1	GO:0022857(transmembrane transporter activity);GO:0055085(transmembrane transport);GO:0016020(membrane);GO:0006810(transport);GO:0005575(cellular_component);GO:0003674(molecular_function);GO:0008150(biological_process);GO:0005415(nucleoside:sodium symporter activity);GO:1901642(nucleoside transmembrane transport)	NA	0.0245798	OK	0	OK	0.0341181	OK	0.663838	OK	0.515582	OK	0.50945	OK
ENSSSCG00000021632	ENSSSCT00000029876	"VAMP (vesicle-associated membrane protein)-associated protein A, 33kDa "	GO:0015630(microtubule cytoskeleton);GO:0005198(structural molecule activity);GO:0003674(molecular_function);GO:0008219(cell death);GO:0031982(vesicle);GO:0031175(neuron projection development);GO:0044828(negative regulation by host of viral genome replication);GO:0070972(protein localization to endoplasmic reticulum);GO:0033149(FFAT motif binding);GO:0044791(positive regulation by host of viral …	NA	42.4773	OK	31.2796	OK	27.9814	OK	34.2782	OK	40.1714	OK	32.7217	OK
ENSSSCG00000027347	ENSSSCT00000030038	Uncharacterized protein	GO:0016020(membrane);GO:0016021(integral component of membrane);GO:0005575(cellular_component)	NA	1.48667	OK	0.685538	OK	0.702263	OK	0.776824	OK	1.13326	OK	0.785489	OK
ENSSSCG00000028188	ENSSSCT00000029879	Uncharacterized protein	GO:0007165(signal transduction);GO:0043167(ion binding);GO:0046872(metal ion binding);GO:0008270(zinc ion binding);GO:0003674(molecular_function);GO:0008150(biological_process);GO:0046330(positive regulation of JNK cascade);GO:0007250(activation of NF-kappaB-inducing kinase activity);GO:0005515(protein binding);GO:0042981(regulation of apoptotic process)	NA	0.0294901	OK	0	OK	0.0395194	OK	0.049095	OK	0.0657221	OK	0.0310971	OK
ENSSSCG00000024701;ENSSSCG00000024701	ENSSSCT00000029356;ENSSSCT00000025619	Uncharacterized protein ;Uncharacterized protein	GO:0006464(cellular protein modification process);GO:0016301(kinase activity);GO:0043167(ion binding);GO:0016772("transferase activity, transferring phosphorus-containing groups");GO:0006468(protein phosphorylation);GO:0005524(ATP binding);GO:0004674(protein serine/threonine kinase activity);GO:0004672(protein kinase activity);GO:0000166(nucleotide binding);GO:0003674(molecular_function);GO:00081…	NA	0	OK	0.0179771	OK	0.0254661	OK	0.010003	OK	0.027343	OK	0.037567	OK
ENSSSCG00000029802	ENSSSCT00000023017	-	GO:0031932(TORC2 complex);GO:0005515(protein binding);GO:0005840(ribosome);GO:0005198(structural molecule activity);GO:0003735(structural constituent of ribosome);GO:0006412(translation);GO:0043226(organelle);GO:0000166(nucleotide binding);GO:0005622(intracellular);GO:0009058(biosynthetic process);GO:0005737(cytoplasm);GO:0005623(cell);GO:0005575(cellular_component);GO:0003674(molecular_function)…	NA	13.2629	OK	6.63089	OK	6.21045	OK	11.1499	OK	14.1039	OK	11.2365	OK
ENSSSCG00000022541	ENSSSCT00000027563	Uncharacterized protein	GO:0008092(cytoskeletal protein binding);GO:0007155(cell adhesion);GO:0003674(molecular_function);GO:0008150(biological_process);GO:0051015(actin filament binding);GO:0005515(protein binding)	NA	0.0143428	OK	0.0276086	OK	0	OK	0.0206819	OK	0.042737	OK	0.0189913	OK
ENSSSCG00000021471	ENSSSCT00000031742	Uncharacterized protein	NA	NA	0.0207772	OK	0.0111465	OK	0.0269112	OK	0.0248553	OK	0.0711122	OK	0.0298021	OK
ENSSSCG00000027277	ENSSSCT00000031024	Uncharacterized protein	NA	NA	6.82948	OK	6.49389	OK	5.83214	OK	6.57494	OK	5.57785	OK	6.60404	OK
ENSSSCG00000029322;ENSSSCG00000029322;ENSSSCG00000029322	ENSSSCT00000029640;ENSSSCT00000024471;ENSSSCT00000026238	-;-;-	GO:0003674(molecular_function);GO:0005515(protein binding)	NA	1.95845	OK	2.3353	OK	1.75414	OK	2.02129	OK	2.97808	OK	3.6022	OK
ENSSSCG00000006182	ENSSSCT00000006776	-	GO:0005840(ribosome);GO:0043226(organelle);GO:0005737(cytoplasm);GO:0005623(cell);GO:0005622(intracellular);GO:0005575(cellular_component)	03010(Ribosome)	544.939	OK	284.16	OK	347.618	OK	440.642	OK	639.205	OK	531.296	OK
ENSSSCG00000024526	ENSSSCT00000031339	Uncharacterized protein	NA	NA	51.1828	OK	29.2783	OK	29.4646	OK	36.2854	OK	34.9893	OK	30.5182	OK
ENSSSCG00000021665	ENSSSCT00000030969	retinol dehydrogenase 10 (all-trans)	GO:0060431(primary lung bud formation);GO:0002138(retinoic acid biosynthetic process);GO:0060449(bud elongation involved in lung branching);GO:0048703(embryonic viscerocranium morphogenesis);GO:0014032(neural crest cell development);GO:0008406(gonad development);GO:0043583(ear development);GO:0043584(nose development);GO:0035115(embryonic forelimb morphogenesis);GO:0048568(embryonic organ develop…	NA	98.7169	OK	49.077	OK	40.1578	OK	64.2517	OK	65.7324	OK	66.9916	OK
ENSSSCG00000027219	ENSSSCT00000032187	A kinase (PRKA) anchor protein 7	GO:0034237(protein kinase A regulatory subunit binding);GO:0019901(protein kinase binding);GO:0005634(nucleus);GO:0005515(protein binding);GO:0005737(cytoplasm);GO:0051018(protein kinase A binding);GO:0005829(cytosol);GO:0008152(metabolic process);GO:0003824(catalytic activity);GO:0003674(molecular_function);GO:0008150(biological_process)	NA	12.9571	OK	7.52331	OK	7.02616	OK	9.94426	OK	14.9935	OK	15.2817	OK
ENSSSCG00000026414	ENSSSCT00000028446	"Sus scrofa ATX1 antioxidant protein 1 homolog (yeast) (ATOX1), mRNA. "	GO:0006878(cellular copper ion homeostasis);GO:0006825(copper ion transport);GO:0016531(copper chaperone activity);GO:0032767(copper-dependent protein binding);GO:0005507(copper ion binding);GO:0005515(protein binding);GO:0043167(ion binding);GO:0046872(metal ion binding);GO:0006810(transport);GO:0003674(molecular_function);GO:0008150(biological_process);GO:0030001(metal ion transport)	NA	107.827	OK	49.6221	OK	43.038	OK	52.8596	OK	91.6761	OK	87.3821	OK
ENSSSCG00000017083	ENSSSCT00000018599	SPARC precursor	GO:0005615(extracellular space);GO:0005578(proteinaceous extracellular matrix);GO:0005576(extracellular region);GO:0007165(signal transduction);GO:0043167(ion binding);GO:0016363(nuclear matrix);GO:0005518(collagen binding);GO:0031091(platelet alpha granule);GO:0001937(negative regulation of endothelial cell proliferation);GO:0010595(positive regulation of endothelial cell migration);GO:0031092(p…	NA	8.96551	OK	4.39175	OK	5.57816	OK	10.641	OK	12.6222	OK	9.11277	OK
ENSSSCG00000029306	ENSSSCT00000031596	Uncharacterized protein	GO:0008152(metabolic process);GO:0003674(molecular_function);GO:0008150(biological_process);GO:0042578(phosphoric ester hydrolase activity)	NA	5.94233	OK	3.90594	OK	3.41799	OK	4.50612	OK	6.55203	OK	6.2594	OK
ENSSSCG00000004019;ENSSSCG00000004019	ENSSSCT00000004444;ENSSSCT00000023289	Uncharacterized protein ;Uncharacterized protein	NA	NA	4.193	OK	1.67642	OK	1.32019	OK	2.85743	OK	2.97877	OK	2.93096	OK
ENSSSCG00000022580	ENSSSCT00000028127	tubulin tyrosine ligase-like family member 2	GO:0006464(cellular protein modification process);GO:0008150(biological_process)	NA	0.0834134	OK	0.014172	OK	0.0134854	OK	0.0316892	OK	0.0216178	OK	0.0200061	OK
ENSSSCG00000024951	ENSSSCT00000028163	Rho GTPase activating protein 17	GO:0005886(plasma membrane);GO:0005737(cytoplasm);GO:0005623(cell);GO:0005622(intracellular);GO:0005575(cellular_component);GO:0003674(molecular_function);GO:0005515(protein binding)	NA	8.09826	OK	5.51025	OK	5.5246	OK	7.0205	OK	5.42155	OK	5.62661	OK
ENSSSCG00000022086	ENSSSCT00000023251	"RNA binding motif protein, X-linked 2 "	GO:0044822(poly(A) RNA binding);GO:0005515(protein binding);GO:0000166(nucleotide binding);GO:0003676(nucleic acid binding);GO:0003674(molecular_function)	NA	5.79005	OK	6.32852	OK	4.33168	OK	6.42611	OK	5.91152	OK	5.29393	OK
ENSSSCG00000026582	ENSSSCT00000030446	Uncharacterized protein	GO:0016301(kinase activity);GO:0043167(ion binding);GO:0016310(phosphorylation);GO:0005524(ATP binding);GO:0008152(metabolic process);GO:0003824(catalytic activity);GO:0003674(molecular_function);GO:0008150(biological_process);GO:0004756("selenide, water dikinase activity")	NA	11.533	OK	6.94859	OK	5.38047	OK	7.00629	OK	8.83507	OK	8.29979	OK
ENSSSCG00000030161	ENSSSCT00000027707	Uncharacterized protein	GO:0003674(molecular_function);GO:0005515(protein binding)	NA	0.143979	OK	0.179025	OK	0.14605	OK	0.151818	OK	0.204822	OK	0.361247	OK
ENSSSCG00000025982;ENSSSCG00000025982	ENSSSCT00000026084;ENSSSCT00000031903	Uncharacterized protein ;Uncharacterized protein	GO:0005576(extracellular region);GO:0005575(cellular_component);GO:0003674(molecular_function);GO:0008150(biological_process);GO:0005520(insulin-like growth factor binding);GO:0001558(regulation of cell growth)	NA	0.186298	OK	0.0495665	OK	0.0335984	OK	0.142955	OK	0.124154	OK	0.0701964	OK
ENSSSCG00000030189	ENSSSCT00000028100	single stranded DNA binding protein 3	GO:0021547(midbrain-hindbrain boundary initiation);GO:0021501(prechordal plate formation);GO:2000744(positive regulation of anterior head development);GO:0060323(head morphogenesis);GO:0002244(hematopoietic progenitor cell differentiation);GO:0008284(positive regulation of cell proliferation);GO:0006461(protein complex assembly);GO:0045893("positive regulation of transcription, DNA-templated");GO…	NA	10.1497	OK	6.43199	OK	5.7343	OK	10.3799	OK	13.1122	OK	9.4459	OK
ENSSSCG00000025089	ENSSSCT00000022410	"ST3 beta-galactoside alpha-2,3-sialyltransferase 2 "	GO:0003836("beta-galactoside (CMP) alpha-2,3-sialyltransferase activity");GO:0005975(carbohydrate metabolic process);GO:0006464(cellular protein modification process);GO:0005794(Golgi apparatus);GO:0043226(organelle);GO:0016740(transferase activity);GO:0016020(membrane);GO:0016021(integral component of membrane);GO:0009058(biosynthetic process);GO:0016757("transferase activity, transferring glyco…	NA	15.2106	OK	16.7485	OK	9.21104	OK	12.3919	OK	12.9386	OK	12.1407	OK
ENSSSCG00000029915	ENSSSCT00000031650	alanyl-tRNA synthetase	GO:0034620(cellular response to unfolded protein);GO:0002161(aminoacyl-tRNA editing activity);GO:0006450(regulation of translational fidelity);GO:0006400(tRNA modification);GO:0043200(response to amino acid);GO:0006419(alanyl-tRNA aminoacylation);GO:0050905(neuromuscular process);GO:0021680(cerebellar Purkinje cell layer development);GO:0030968(endoplasmic reticulum unfolded protein response);GO:…	NA	0.830034	OK	0.683812	OK	0.466744	OK	0.656095	OK	0.702536	OK	0.769813	OK
ENSSSCG00000028548	ENSSSCT00000030702	Uncharacterized protein	GO:0043167(ion binding);GO:0005524(ATP binding);GO:0003676(nucleic acid binding);GO:0003674(molecular_function)	NA	0.0761453	OK	0.106568	OK	0.0321246	OK	0.134895	OK	0.0709399	OK	0.0835423	OK
ENSSSCG00000021830	ENSSSCT00000028569	Uncharacterized protein	GO:0043167(ion binding);GO:0005524(ATP binding);GO:0003676(nucleic acid binding);GO:0003674(molecular_function)	NA	0	OK	0.0164397	OK	0.0352342	OK	0.0546815	OK	0.0508262	OK	0.0224347	OK
ENSSSCG00000021034	ENSSSCT00000023020	Uncharacterized protein	NA	NA	3.94498	OK	2.73623	OK	1.42127	OK	2.9635	OK	5.04241	OK	5.052	OK
ENSSSCG00000030572;ENSSSCG00000030572	ENSSSCT00000025286;ENSSSCT00000023737	Uncharacterized protein ;Uncharacterized protein	GO:0003674(molecular_function);GO:0005515(protein binding)	NA	0.0732835	OK	0.0343623	OK	0.0464371	OK	0.0381354	OK	0	OK	0	OK
ENSSSCG00000021035;ENSSSCG00000021035	ENSSSCT00000023940;ENSSSCT00000027896	Uncharacterized protein ;Uncharacterized protein	NA	NA	5.394	OK	3.44736	OK	2.35608	OK	4.4336	OK	4.81065	OK	4.28902	OK
ENSSSCG00000026452	ENSSSCT00000023913	Uncharacterized protein	NA	NA	0.377998	OK	0.166544	OK	0.115352	OK	0.0458276	OK	0.19069	OK	0.122595	OK
ENSSSCG00000023194	ENSSSCT00000031503	Uncharacterized protein	GO:0008233(peptidase activity);GO:0004252(serine-type endopeptidase activity);GO:0006508(proteolysis);GO:0003674(molecular_function);GO:0008150(biological_process);GO:0070008(serine-type exopeptidase activity)	NA	4.81718	OK	2.99211	OK	4.45528	OK	3.09636	OK	3.22232	OK	3.21691	OK
ENSSSCG00000000016;ENSSSCG00000000016	ENSSSCT00000027756;ENSSSCT00000000017	Uncharacterized protein ;Uncharacterized protein	NA	NA	0.0834175	OK	0.0190137	OK	0.0178627	OK	0	OK	0.0296104	OK	0.0551082	OK
ENSSSCG00000025693	ENSSSCT00000030383	Uncharacterized protein	GO:0005635(nuclear envelope);GO:0043226(organelle);GO:0005634(nucleus);GO:0006810(transport);GO:0043234(protein complex);GO:0005623(cell);GO:0005622(intracellular);GO:0005575(cellular_component);GO:0008150(biological_process);GO:0046907(intracellular transport);GO:0005643(nuclear pore)	NA	0.108573	OK	0.144466	OK	0.155176	OK	0.181901	OK	0.255732	OK	0.169322	OK
ENSSSCG00000023040	ENSSSCT00000030205	Uncharacterized protein	NA	NA	0.964875	OK	0.744381	OK	0.62998	OK	0.5812	OK	0.86249	OK	0.746705	OK
ENSSSCG00000030534	ENSSSCT00000026392	centromere protein M	NA	NA	0.298273	OK	0.133825	OK	0.221173	OK	0.230693	OK	0.484612	OK	0.333671	OK
ENSSSCG00000020654	ENSSSCT00000023652	-	GO:0016772("transferase activity, transferring phosphorus-containing groups");GO:0000166(nucleotide binding);GO:0003676(nucleic acid binding);GO:0003674(molecular_function)	NA	59.666	OK	29.694	OK	38.5435	OK	34.6805	OK	38.7677	OK	37.016	OK
ENSSSCG00000024533	ENSSSCT00000023045	Uncharacterized protein	GO:0003674(molecular_function);GO:0005515(protein binding)	NA	6.9311	OK	3.58938	OK	4.08774	OK	4.70086	OK	7.00056	OK	6.77498	OK
ENSSSCG00000002342	ENSSSCT00000002606	Uncharacterized protein	NA	04330(Notch signaling pathway)	0.112502	OK	0.1033	OK	0.197245	OK	0.192112	OK	0.21675	OK	0.120011	OK
ENSSSCG00000022360	ENSSSCT00000022414	Uncharacterized protein	NA	NA	1.18326	OK	0.93607	OK	0.522078	OK	1.1893	OK	2.25389	OK	1.37904	OK
ENSSSCG00000026092	ENSSSCT00000023268	sterol regulatory element binding transcription factor 2	GO:2000188(regulation of cholesterol homeostasis);GO:0044212(transcription regulatory region DNA binding);GO:0003700(sequence-specific DNA binding transcription factor activity);GO:0006355("regulation of transcription, DNA-templated");GO:0016020(membrane);GO:0003677(DNA binding);GO:0005515(protein binding);GO:0070888(E-box binding);GO:0090370(negative regulation of cholesterol efflux);GO:0032937(…	NA	16.0195	OK	9.92769	OK	8.10545	OK	14.8403	OK	16.1518	OK	13.4445	OK
ENSSSCG00000025835;ENSSSCG00000025835	ENSSSCT00000029869;ENSSSCT00000030675	Uncharacterized protein ;Uncharacterized protein	GO:0008152(metabolic process);GO:0016757("transferase activity, transferring glycosyl groups");GO:0003674(molecular_function);GO:0008150(biological_process);GO:0016758("transferase activity, transferring hexosyl groups")	NA	546.251	OK	274.439	OK	315.667	OK	411.652	OK	484.211	OK	483.35	OK
ENSSSCG00000030568	ENSSSCT00000031432	"striatin, calmodulin binding protein 3 "	GO:0051721(protein phosphatase 2A binding);GO:0070016(armadillo repeat domain binding);GO:0005794(Golgi apparatus);GO:0032403(protein complex binding);GO:0000159(protein phosphatase type 2A complex);GO:0005654(nucleoplasm);GO:0005737(cytoplasm);GO:0005886(plasma membrane);GO:0000122(negative regulation of transcription from RNA polymerase II promoter);GO:0045944(positive regulation of transcripti…	NA	19.2466	OK	13.8732	OK	13.7047	OK	15.9047	OK	18.0349	OK	15.3922	OK
ENSSSCG00000022679	ENSSSCT00000025682	cochlin	GO:0045089(positive regulation of innate immune response);GO:0007605(sensory perception of sound);GO:0005578(proteinaceous extracellular matrix);GO:0005576(extracellular region);GO:0042742(defense response to bacterium);GO:0005515(protein binding);GO:0005518(collagen binding);GO:0070062(extracellular exosome);GO:0031012(extracellular matrix);GO:0008360(regulation of cell shape)	NA	0.170787	OK	0.428217	OK	0.368663	OK	0.458929	OK	0.307513	OK	0.248469	OK
ENSSSCG00000022679	ENSSSCT00000025682	cochlin	GO:0045089(positive regulation of innate immune response);GO:0007605(sensory perception of sound);GO:0005578(proteinaceous extracellular matrix);GO:0005576(extracellular region);GO:0042742(defense response to bacterium);GO:0005515(protein binding);GO:0005518(collagen binding);GO:0070062(extracellular exosome);GO:0031012(extracellular matrix);GO:0008360(regulation of cell shape)	NA	0.71545	OK	0.481893	OK	0.40827	OK	0.470821	OK	0.389257	OK	0.236657	OK
ENSSSCG00000022802	ENSSSCT00000024243	Uncharacterized protein	NA	NA	4.80237	OK	1.06533	OK	5.38779	OK	3.17626	OK	1.92797	OK	1.76943	OK
ENSSSCG00000027421	ENSSSCT00000029757	eukaryotic translation initiation factor 5	GO:0008135("translation factor activity, RNA binding");GO:0006412(translation);GO:0009058(biosynthetic process);GO:0003723(RNA binding);GO:0003674(molecular_function);GO:0008150(biological_process);GO:0005488(binding);GO:0005515(protein binding);GO:0006413(translational initiation);GO:0003743(translation initiation factor activity);GO:0006446(regulation of translational initiation);GO:0044822(pol…	NA	2.99985	OK	2.23781	OK	2.01016	OK	2.68748	OK	3.36804	OK	2.64335	OK
ENSSSCG00000027973	ENSSSCT00000026146	"Sus scrofa component of oligomeric golgi complex 4 (COG4), mRNA. "	NA	NA	10.1767	OK	8.23938	OK	6.08978	OK	7.27811	OK	10.3242	OK	8.4829	OK
ENSSSCG00000025425	ENSSSCT00000029604	fucokinase	GO:0016301(kinase activity);GO:0043167(ion binding);GO:0016772("transferase activity, transferring phosphorus-containing groups");GO:0016740(transferase activity);GO:0016310(phosphorylation);GO:0005524(ATP binding);GO:0000166(nucleotide binding);GO:0008152(metabolic process);GO:0005737(cytoplasm);GO:0005623(cell);GO:0005622(intracellular);GO:0005575(cellular_component);GO:0003674(molecular_functi…	NA	3.88716	OK	3.10401	OK	2.33716	OK	2.83829	OK	4.15664	OK	3.72486	OK
ENSSSCG00000013057	ENSSSCT00000014273	Uncharacterized protein	GO:0022857(transmembrane transporter activity);GO:0055085(transmembrane transport);GO:0016021(integral component of membrane);GO:0006810(transport);GO:0005575(cellular_component);GO:0003674(molecular_function);GO:0008150(biological_process)	NA	66.6172	OK	59.4068	OK	43.0753	OK	75.6575	OK	92.0833	OK	87.2783	OK
ENSSSCG00000022971	ENSSSCT00000032155	Uncharacterized protein	GO:0003674(molecular_function);GO:0005515(protein binding)	NA	9.14728	OK	5.20851	OK	7.21623	OK	7.49689	OK	6.99762	OK	5.97515	OK
ENSSSCG00000021792	ENSSSCT00000028677	Uncharacterized protein	NA	NA	0.531761	OK	0.429269	OK	0.461861	OK	0.127634	OK	0.38343	OK	0.544757	OK
ENSSSCG00000030246	ENSSSCT00000024613	Uncharacterized protein	GO:0003674(molecular_function);GO:0005515(protein binding)	NA	0.675884	OK	0.445452	OK	0.696868	OK	0.706019	OK	0.561648	OK	0.385764	OK
ENSSSCG00000021538	ENSSSCT00000027471	Uncharacterized protein	GO:0016791(phosphatase activity);GO:0006464(cellular protein modification process);GO:0043167(ion binding);GO:0016311(dephosphorylation);GO:0008138(protein tyrosine/serine/threonine phosphatase activity);GO:0006470(protein dephosphorylation);GO:0046872(metal ion binding);GO:0003674(molecular_function);GO:0008150(biological_process);GO:0033133(positive regulation of glucokinase activity)	NA	3.80504	OK	2.36814	OK	2.56551	OK	2.83922	OK	2.92395	OK	3.40852	OK
ENSSSCG00000030327	ENSSSCT00000032172	Uncharacterized protein	NA	NA	0.0790192	OK	0.103598	OK	0.266261	OK	0.234738	OK	0	OK	0.502075	OK
ENSSSCG00000012003	ENSSSCT00000013134	-	GO:0003674(molecular_function);GO:0005515(protein binding)	NA	0.944856	OK	0.442695	OK	0.186409	OK	0.362538	OK	0.552382	OK	0.614919	OK
ENSSSCG00000029462	ENSSSCT00000022553	Uncharacterized protein	NA	NA	26.7839	OK	19.372	OK	14.8768	OK	29.7806	OK	27.3429	OK	26.4806	OK
ENSSSCG00000026255	ENSSSCT00000025373	-	GO:0006629(lipid metabolic process);GO:0007165(signal transduction);GO:0008081(phosphoric diester hydrolase activity);GO:0003674(molecular_function);GO:0008150(biological_process);GO:0004435(phosphatidylinositol phospholipase C activity);GO:0035556(intracellular signal transduction);GO:0005515(protein binding)	NA	11.9706	OK	2.95215	OK	6.48587	OK	8.53391	OK	20.7731	OK	18.8732	OK
ENSSSCG00000028998	ENSSSCT00000031777	Uncharacterized protein	GO:0043226(organelle);GO:0005634(nucleus);GO:0000166(nucleotide binding);GO:0003676(nucleic acid binding);GO:0003723(RNA binding);GO:0005623(cell);GO:0005622(intracellular);GO:0005575(cellular_component);GO:0003674(molecular_function);GO:0034641(cellular nitrogen compound metabolic process);GO:0008150(biological_process);GO:0006396(RNA processing);GO:0030529(ribonucleoprotein complex)	NA	0.0544055	OK	0.0587473	OK	0.0457872	OK	0.0247557	OK	0.0463467	OK	0.0383005	OK
ENSSSCG00000023670	ENSSSCT00000032466	"malate dehydrogenase, cytoplasmic "	GO:0006091(generation of precursor metabolites and energy);GO:0005975(carbohydrate metabolic process);GO:0016491(oxidoreductase activity);GO:0055114(oxidation-reduction process);GO:0003824(catalytic activity);GO:0044281(small molecule metabolic process);GO:0003674(molecular_function);GO:0008150(biological_process);GO:0030060(L-malate dehydrogenase activity);GO:0016615(malate dehydrogenase activit…	NA	67.2866	OK	38.0577	OK	34.8414	OK	40.1106	OK	56.4425	OK	49.7793	OK
ENSSSCG00000029136	ENSSSCT00000032363	Uncharacterized protein	GO:0006464(cellular protein modification process);GO:0007165(signal transduction);GO:0004871(signal transducer activity);GO:0043226(organelle);GO:0005634(nucleus);GO:0043167(ion binding);GO:0046872(metal ion binding);GO:0007166(cell surface receptor signaling pathway);GO:0008270(zinc ion binding);GO:0005509(calcium ion binding);GO:0005623(cell);GO:0005622(intracellular);GO:0005575(cellular_compon…	NA	0	OK	0.102695	OK	0.0511242	OK	0.019234	OK	0.156743	OK	0.0474354	OK
ENSSSCG00000022601	ENSSSCT00000025656	zinc finger protein 10	GO:0005515(protein binding);GO:0005634(nucleus);GO:0043167(ion binding);GO:0046872(metal ion binding);GO:0003676(nucleic acid binding);GO:0005622(intracellular);GO:0006355("regulation of transcription, DNA-templated");GO:0005623(cell);GO:0005575(cellular_component);GO:0003674(molecular_function);GO:0008150(biological_process)	NA	1.37617	OK	1.05447	OK	0.976605	OK	1.20109	OK	1.72272	OK	1.44684	OK
ENSSSCG00000020752	ENSSSCT00000022856	"Smith-Magenis syndrome chromosome region, candidate 8 "	GO:0005654(nucleoplasm)	NA	2.45869	OK	2.16994	OK	2.05629	OK	2.08062	OK	2.96798	OK	2.21909	OK
ENSSSCG00000022368	ENSSSCT00000027898	potassium voltage-gated channel subfamily S member 3	GO:0005794(Golgi apparatus);GO:0005737(cytoplasm);GO:0005886(plasma membrane);GO:0022857(transmembrane transporter activity);GO:0055085(transmembrane transport);GO:0006461(protein complex assembly);GO:0016020(membrane);GO:0016021(integral component of membrane);GO:0006810(transport);GO:0005267(potassium channel activity);GO:0005249(voltage-gated potassium channel activity);GO:0005244(voltage-gate…	NA	3.00286	OK	1.36147	OK	1.71752	OK	2.70764	OK	2.88214	OK	2.07424	OK
ENSSSCG00000000675	ENSSSCT00000000733	"complement component 1, r subcomponent "	GO:0070062(extracellular exosome);GO:0072562(blood microparticle);GO:0008233(peptidase activity);GO:0002376(immune system process);GO:0005576(extracellular region);GO:0043167(ion binding);GO:0003824(catalytic activity);GO:0005509(calcium ion binding);GO:0004252(serine-type endopeptidase activity);GO:0006508(proteolysis);GO:0016787(hydrolase activity);GO:0005575(cellular_component);GO:0003674(mole…	04145(Phagosome);04610(Complement and coagulation cascades);05150(Staphylococcus aureus infection);05322(Systemic lupus erythematosus)	0.353865	OK	0.283614	OK	0.894884	OK	0.482393	OK	0.57513	OK	0.506089	OK
ENSSSCG00000025489	ENSSSCT00000028598	calsyntenin 3	GO:0070062(extracellular exosome);GO:0007155(cell adhesion);GO:0043167(ion binding);GO:0016020(membrane);GO:0016021(integral component of membrane);GO:0005509(calcium ion binding);GO:0005575(cellular_component);GO:0003674(molecular_function);GO:0008150(biological_process);GO:0007156(homophilic cell adhesion via plasma membrane adhesion molecules)	NA	0.210293	OK	0.264619	OK	0.194819	OK	0.278496	OK	0.153289	OK	0.12316	OK
ENSSSCG00000000675	ENSSSCT00000000733	"complement component 1, r subcomponent "	GO:0070062(extracellular exosome);GO:0072562(blood microparticle);GO:0008233(peptidase activity);GO:0002376(immune system process);GO:0005576(extracellular region);GO:0043167(ion binding);GO:0003824(catalytic activity);GO:0005509(calcium ion binding);GO:0004252(serine-type endopeptidase activity);GO:0006508(proteolysis);GO:0016787(hydrolase activity);GO:0005575(cellular_component);GO:0003674(mole…	04145(Phagosome);04610(Complement and coagulation cascades);05150(Staphylococcus aureus infection);05322(Systemic lupus erythematosus)	687.451	OK	507.837	OK	376.7	OK	524.237	OK	630.216	OK	530.638	OK
ENSSSCG00000026841	ENSSSCT00000023891	Uncharacterized protein	NA	NA	8.81456	OK	6.26846	OK	6.3139	OK	5.38495	OK	6.8809	OK	6.73083	OK
ENSSSCG00000029400	ENSSSCT00000023695	"Sus scrofa retinol binding protein 5, cellular (RBP5), mRNA. "	GO:0005515(protein binding);GO:0070062(extracellular exosome);GO:0008289(lipid binding);GO:0005215(transporter activity);GO:0006810(transport);GO:0003674(molecular_function);GO:0008150(biological_process)	NA	58.8262	OK	59.3181	OK	39.1571	OK	46.7812	OK	52.4662	OK	52.497	OK
ENSSSCG00000020832	ENSSSCT00000026124	Uncharacterized protein	GO:0008233(peptidase activity);GO:0003824(catalytic activity);GO:0004252(serine-type endopeptidase activity);GO:0006508(proteolysis);GO:0003674(molecular_function);GO:0008150(biological_process)	NA	2.97042	OK	4.79113	OK	2.72896	OK	3.78252	OK	8.54547	OK	7.39147	OK
ENSSSCG00000026836	ENSSSCT00000025708	-	GO:0003676(nucleic acid binding);GO:0003674(molecular_function)	NA	0.400696	OK	0.253611	OK	0.325041	OK	0.321385	OK	0.353394	OK	0.384484	OK
ENSSSCG00000029572	ENSSSCT00000027858	transmembrane emp24 domain-containing protein 3 precursor	GO:0005793(endoplasmic reticulum-Golgi intermediate compartment);GO:0005794(Golgi apparatus);GO:0005783(endoplasmic reticulum);GO:0016020(membrane);GO:0016021(integral component of membrane);GO:0006810(transport);GO:0005575(cellular_component);GO:0008150(biological_process)	NA	0.138098	OK	0.178081	OK	0.136532	OK	0.0988272	OK	0.135162	OK	0.303089	OK
ENSSSCG00000024726	ENSSSCT00000029110	ribonuclease pancreatic precursor	GO:0005515(protein binding);GO:0070062(extracellular exosome);GO:0016787(hydrolase activity);GO:0008152(metabolic process);GO:0003676(nucleic acid binding);GO:0004518(nuclease activity);GO:0003674(molecular_function);GO:0034641(cellular nitrogen compound metabolic process);GO:0008150(biological_process);GO:0004519(endonuclease activity);GO:0090305(nucleic acid phosphodiester bond hydrolysis)	NA	0.162231	OK	0	OK	0.069007	OK	0.159263	OK	0.220159	OK	0.153621	OK
ENSSSCG00000026957	ENSSSCT00000027367	"ribonuclease, RNase A family, k6 "	GO:0070062(extracellular exosome);GO:0016787(hydrolase activity);GO:0008152(metabolic process);GO:0003676(nucleic acid binding);GO:0004518(nuclease activity);GO:0003674(molecular_function);GO:0034641(cellular nitrogen compound metabolic process);GO:0008150(biological_process);GO:0004519(endonuclease activity);GO:0090305(nucleic acid phosphodiester bond hydrolysis)	NA	2.04172	OK	1.51345	OK	1.40343	OK	2.09127	OK	2.91187	OK	2.17211	OK
ENSSSCG00000020878;ENSSSCG00000020878	ENSSSCT00000024049;ENSSSCT00000030162	heterogeneous nuclear ribonucleoprotein L-like ;heterogeneous nuclear ribonucleoprotein L-like	GO:0033120(positive regulation of RNA splicing);GO:0003729(mRNA binding);GO:0044822(poly(A) RNA binding);GO:0005515(protein binding);GO:0016020(membrane);GO:0006397(mRNA processing);GO:0043226(organelle);GO:0005634(nucleus);GO:0000166(nucleotide binding);GO:0003676(nucleic acid binding);GO:0003723(RNA binding);GO:0005623(cell);GO:0005622(intracellular);GO:0005575(cellular_component);GO:0003674(mo…	NA	16.4729	OK	9.92567	OK	8.8834	OK	12.0259	OK	12.9803	OK	12.3333	OK
ENSSSCG00000022871	ENSSSCT00000028359	Uncharacterized protein	NA	NA	0.119851	OK	0.327932	OK	0.147493	OK	0.185221	OK	0.350241	OK	0.137289	OK
ENSSSCG00000020798	ENSSSCT00000028135	-	NA	NA	1.74083	OK	1.72969	OK	0.970687	OK	1.8468	OK	3.00688	OK	1.34768	OK
ENSSSCG00000021715	ENSSSCT00000023309	Uncharacterized protein	GO:0055085(transmembrane transport);GO:0016020(membrane);GO:0016021(integral component of membrane);GO:0006810(transport);GO:0005215(transporter activity);GO:0005575(cellular_component);GO:0003674(molecular_function);GO:0008150(biological_process)	NA	0.0962798	OK	0.285569	OK	0.181167	OK	0.122925	OK	0.189049	OK	0.253891	OK
ENSSSCG00000021715	ENSSSCT00000023309	Uncharacterized protein	GO:0055085(transmembrane transport);GO:0016020(membrane);GO:0016021(integral component of membrane);GO:0006810(transport);GO:0005215(transporter activity);GO:0005575(cellular_component);GO:0003674(molecular_function);GO:0008150(biological_process)	NA	3.90189	OK	7.70515	OK	3.01709	OK	5.20704	OK	6.42421	OK	5.5828	OK
ENSSSCG00000023572	ENSSSCT00000032257	-	NA	NA	1.99363	OK	0.788511	OK	0.772507	OK	0.474064	OK	1.08806	OK	1.00537	OK
ENSSSCG00000025076	ENSSSCT00000024305	-	GO:0016798("hydrolase activity, acting on glycosyl bonds");GO:0005975(carbohydrate metabolic process);GO:0003674(molecular_function);GO:0008150(biological_process);GO:0004553("hydrolase activity, hydrolyzing O-glycosyl compounds")	NA	7.90319	OK	4.77559	OK	3.85607	OK	6.96687	OK	8.97301	OK	6.68616	OK
ENSSSCG00000025130	ENSSSCT00000026048	"Sus scrofa Kruppel-like factor 12 (KLF12), mRNA. "	NA	NA	23.8534	OK	13.865	OK	14.5231	OK	20.9964	OK	24.1808	OK	22.9284	OK
ENSSSCG00000030525	ENSSSCT00000022330	Uncharacterized protein	GO:0016746("transferase activity, transferring acyl groups");GO:0006520(cellular amino acid metabolic process);GO:0006790(sulfur compound metabolic process);GO:0044281(small molecule metabolic process);GO:0009058(biosynthetic process);GO:0003674(molecular_function);GO:0034641(cellular nitrogen compound metabolic process);GO:0008150(biological_process);GO:0003839(gamma-glutamylcyclotransferase act…	NA	13.6138	OK	9.45071	OK	8.7952	OK	11.5741	OK	16.0477	OK	15.5203	OK
ENSSSCG00000028442	ENSSSCT00000025845	Uncharacterized protein	NA	NA	8.19358	OK	5.3133	OK	6.77347	OK	8.87106	OK	11.596	OK	10.2088	OK
ENSSSCG00000029411	ENSSSCT00000022751	"calpain 2, (m/II) large subunit "	GO:0007520(myoblast fusion);GO:0008233(peptidase activity);GO:0071230(cellular response to amino acid stimulus);GO:0001824(blastocyst development);GO:0000785(chromatin);GO:0006508(proteolysis);GO:0005764(lysosome);GO:0005634(nucleus);GO:0097038(perinuclear endoplasmic reticulum);GO:0031143(pseudopodium);GO:0045121(membrane raft);GO:0005829(cytosol);GO:0005794(Golgi apparatus);GO:0005783(endoplasm…	NA	10.8558	OK	5.37938	OK	6.08209	OK	9.02068	OK	11.8553	OK	9.21648	OK
ENSSSCG00000027273	ENSSSCT00000029027	cap methyltransferase 2	GO:0004483(mRNA (nucleoside-2'-O-)-methyltransferase activity);GO:0006370(7-methylguanosine mRNA capping);GO:0097310(cap2 mRNA methylation);GO:0005737(cytoplasm);GO:0005634(nucleus);GO:0008168(methyltransferase activity);GO:0003674(molecular_function);GO:0008150(biological_process);GO:0032259(methylation)	NA	11.117	OK	7.58504	OK	6.84885	OK	7.3523	OK	9.43591	OK	7.91949	OK
ENSSSCG00000029770;ENSSSCG00000029770	ENSSSCT00000030312;ENSSSCT00000027874	Uncharacterized protein ;Uncharacterized protein	GO:0003674(molecular_function);GO:0005515(protein binding)	NA	0.232181	OK	0.399706	OK	0.310113	OK	0.543157	OK	0.16183	OK	0.307924	OK
ENSSSCG00000022229	ENSSSCT00000028786	Uncharacterized protein	NA	NA	12.7539	OK	7.83119	OK	6.99235	OK	8.81216	OK	11.5535	OK	11.8433	OK
ENSSSCG00000025830	ENSSSCT00000032448	nuclear pore complex protein Nup93	GO:0005635(nuclear envelope);GO:0043226(organelle);GO:0005634(nucleus);GO:0006810(transport);GO:0043234(protein complex);GO:0005623(cell);GO:0005622(intracellular);GO:0005575(cellular_component);GO:0008150(biological_process);GO:0005643(nuclear pore);GO:1903146(regulation of mitochondrion degradation);GO:0034399(nuclear periphery);GO:0051292(nuclear pore complex assembly);GO:0017056(structural co…	NA	4.08932	OK	2.42142	OK	1.79498	OK	3.50579	OK	2.90395	OK	2.37917	OK
ENSSSCG00000028640	ENSSSCT00000023644	"Sus scrofa heterogeneous nuclear ribonucleoprotein C (C1/C2) (HNRNPC), transcript variant 1, mRNA. "	GO:0003729(mRNA binding);GO:0045120(pronucleus);GO:0000166(nucleotide binding);GO:0003676(nucleic acid binding);GO:0003674(molecular_function);GO:0008150(biological_process);GO:0038032(termination of G-protein coupled receptor signaling pathway)	NA	115.16	OK	61.609	OK	60.2215	OK	64.0835	OK	95.0541	OK	82.1934	OK
ENSSSCG00000029027	ENSSSCT00000026277	Uncharacterized protein	NA	NA	10.0794	OK	7.91196	OK	8.50234	OK	9.3719	OK	8.84038	OK	6.00633	OK
ENSSSCG00000030682	ENSSSCT00000029593	"Sus scrofa transmembrane protein 57 (TMEM57), mRNA. "	GO:0044306(neuron projection terminus);GO:0007420(brain development);GO:0031965(nuclear membrane);GO:0043005(neuron projection);GO:0030424(axon);GO:0045202(synapse);GO:0005634(nucleus);GO:0016021(integral component of membrane);GO:0005575(cellular_component)	NA	15.4498	OK	11.7835	OK	10.2612	OK	14.1947	OK	17.222	OK	15.1741	OK
ENSSSCG00000028866	ENSSSCT00000027725	"laminin, alpha 1 "	GO:0061304(retinal blood vessel morphogenesis);GO:0045198(establishment of epithelial cell apical/basal polarity);GO:0043208(glycosphingolipid binding);GO:0009888(tissue development);GO:0043256(laminin complex);GO:0060445(branching involved in salivary gland morphogenesis);GO:0060441(epithelial tube branching involved in lung morphogenesis);GO:0002011(morphogenesis of an epithelial sheet);GO:0007…	NA	0.114245	OK	0.0103249	OK	0.0110298	OK	0.0818838	OK	0.0790971	OK	0.0556761	OK
ENSSSCG00000022916	ENSSSCT00000027263	Enah/Vasp-like	GO:0005522(profilin binding);GO:0030838(positive regulation of actin filament polymerization);GO:0017124(SH3 domain binding);GO:0008154(actin polymerization or depolymerization);GO:0005925(focal adhesion);GO:0030027(lamellipodium);GO:0005515(protein binding);GO:0005737(cytoplasm);GO:0051496(positive regulation of stress fiber assembly);GO:0010633(negative regulation of epithelial cell migration);…	NA	7.60593	OK	4.73451	OK	4.52403	OK	6.46861	OK	8.35458	OK	4.98708	OK
ENSSSCG00000021563	ENSSSCT00000024608	cytoplasmic FMR1 interacting protein 1	GO:0005845(mRNA cap binding complex);GO:0030032(lamellipodium assembly);GO:0043005(neuron projection);GO:0048471(perinuclear region of cytoplasm);GO:0030027(lamellipodium);GO:0005515(protein binding);GO:2000601(positive regulation of Arp2/3 complex-mediated actin nucleation);GO:0050890(cognition);GO:0048675(axon extension);GO:0016601(Rac protein signal transduction);GO:0031209(SCAR complex);GO:00…	NA	28.0281	OK	19.0179	OK	16.0811	OK	22.209	OK	27.6457	OK	24.2015	OK
ENSSSCG00000010640	ENSSSCT00000011638	nebulin-related-anchoring protein	GO:0005927(muscle tendon junction);GO:0005916(fascia adherens);GO:0017166(vinculin binding);GO:0051371(muscle alpha-actinin binding);GO:0030016(myofibril);GO:0003779(actin binding);GO:0005515(protein binding);GO:0008092(cytoskeletal protein binding);GO:0003674(molecular_function)	NA	2.81874	OK	1.75042	OK	2.06462	OK	2.8124	OK	2.83501	OK	2.30649	OK
ENSSSCG00000025295	ENSSSCT00000015730	"Sus scrofa Nedd4 family interacting protein 1 (NDFIP1), mRNA. "	NA	NA	79.3368	OK	48.7739	OK	50.3435	OK	49.6736	OK	79.7185	OK	75.0702	OK
ENSSSCG00000023630	ENSSSCT00000027863	carboxypeptidase M	GO:0009986(cell surface);GO:0070062(extracellular exosome);GO:0008233(peptidase activity);GO:0043167(ion binding);GO:0008270(zinc ion binding);GO:0006508(proteolysis);GO:0003674(molecular_function);GO:0008150(biological_process);GO:0004181(metallocarboxypeptidase activity)	NA	0.267995	OK	0.133347	OK	0.706726	OK	0.305289	OK	0.288368	OK	0.245338	OK
ENSSSCG00000023630	ENSSSCT00000027863	carboxypeptidase M	GO:0009986(cell surface);GO:0070062(extracellular exosome);GO:0008233(peptidase activity);GO:0043167(ion binding);GO:0008270(zinc ion binding);GO:0006508(proteolysis);GO:0003674(molecular_function);GO:0008150(biological_process);GO:0004181(metallocarboxypeptidase activity)	NA	1.33369	OK	0.762307	OK	0.666052	OK	1.22751	OK	1.51396	OK	1.04597	OK
ENSSSCG00000004921	ENSSSCT00000005431	"ATPase, aminophospholipid transporter, class I, type 8B, member 1 "	GO:0021650(vestibulocochlear nerve formation);GO:0032420(stereocilium);GO:1901612(cardiolipin binding);GO:0008206(bile acid metabolic process);GO:0007605(sensory perception of sound);GO:0060119(inner ear receptor cell development);GO:0022857(transmembrane transporter activity);GO:0016887(ATPase activity);GO:0055085(transmembrane transport);GO:0043167(ion binding);GO:0005524(ATP binding);GO:000016…	NA	13.8437	OK	9.32905	OK	9.52879	OK	11.0548	OK	10.7918	OK	10.018	OK
ENSSSCG00000023651	ENSSSCT00000029096	Uncharacterized protein	GO:0007267(cell-cell signaling);GO:0008289(lipid binding);GO:0003674(molecular_function);GO:0008150(biological_process);GO:0019992(diacylglycerol binding);GO:0007268(synaptic transmission)	NA	0.676069	OK	0.187274	OK	0.141183	OK	0.27588	OK	0.356452	OK	0.251039	OK
ENSSSCG00000028543	ENSSSCT00000025392	Uncharacterized protein	GO:0042592(homeostatic process);GO:0008150(biological_process);GO:0045454(cell redox homeostasis)	NA	2.77344	OK	1.59839	OK	1.63197	OK	1.30376	OK	2.29106	OK	2.33653	OK
ENSSSCG00000026747	ENSSSCT00000029977	Uncharacterized protein	NA	NA	6.43877	OK	3.23727	OK	6.48216	OK	3.45231	OK	5.62433	OK	4.78661	OK
ENSSSCG00000025312	ENSSSCT00000026363	"Sus scrofa programmed cell death 2 (PDCD2), mRNA. "	GO:0005737(cytoplasm);GO:0005623(cell);GO:0005622(intracellular);GO:0005575(cellular_component)	NA	27.7673	OK	14.818	OK	13.4298	OK	16.4105	OK	22.3194	OK	21.4539	OK
ENSSSCG00000027257	ENSSSCT00000023500	"Sus scrofa proteasome (prosome, macropain) subunit, beta type, 1 (PSMB1), mRNA. "	GO:0005839(proteasome core complex);GO:0008233(peptidase activity);GO:0043226(organelle);GO:0005634(nucleus);GO:0016787(hydrolase activity);GO:0006508(proteolysis);GO:0005737(cytoplasm);GO:0009056(catabolic process);GO:0043234(protein complex);GO:0005623(cell);GO:0005622(intracellular);GO:0005575(cellular_component);GO:0003674(molecular_function);GO:0008150(biological_process);GO:0051603(proteoly…	NA	90.2634	OK	47.7284	OK	43.2208	OK	47.8503	OK	84.5893	OK	77.1896	OK
ENSSSCG00000022683;ENSSSCG00000022683	ENSSSCT00000027701;ENSSSCT00000029370	TATA box binding protein ;TATA box binding protein	GO:0001940(male pronucleus);GO:0001103(RNA polymerase II repressing transcription factor binding);GO:0001939(female pronucleus);GO:0000978(RNA polymerase II core promoter proximal region sequence-specific DNA binding);GO:0045120(pronucleus);GO:0005634(nucleus);GO:0003677(DNA binding);GO:0005515(protein binding);GO:0005737(cytoplasm);GO:0070491(repressing transcription factor binding);GO:0005719(n…	NA	7.57187	OK	5.54304	OK	5.11119	OK	6.30875	OK	6.98031	OK	6.1874	OK
ENSSSCG00000004924	ENSSSCT00000005434	"RAS-like, family 12 "	GO:0034655(nucleobase-containing compound catabolic process);GO:0007165(signal transduction);GO:0043167(ion binding);GO:0016020(membrane);GO:0000166(nucleotide binding);GO:0005622(intracellular);GO:0006184(obsolete GTP catabolic process);GO:0005525(GTP binding);GO:0044281(small molecule metabolic process);GO:0009056(catabolic process);GO:0006810(transport);GO:0005623(cell);GO:0005575(cellular_com…	NA	4.79342	OK	3.32368	OK	3.71503	OK	6.19342	OK	9.61414	OK	7.1869	OK
ENSSSCG00000004923	ENSSSCT00000005433	"solute carrier family 51, beta subunit "	GO:0015721(bile acid and bile salt transport);GO:0070863(positive regulation of protein exit from endoplasmic reticulum);GO:0090314(positive regulation of protein targeting to membrane);GO:0031647(regulation of protein stability);GO:0060050(positive regulation of protein glycosylation);GO:0006810(transport);GO:0005215(transporter activity);GO:0046982(protein heterodimerization activity);GO:004323…	04976(Bile secretion)	2.85965	OK	2.18073	OK	2.29418	OK	4.43609	OK	4.70015	OK	5.24027	OK
ENSSSCG00000004923	ENSSSCT00000005433	"solute carrier family 51, beta subunit "	GO:0015721(bile acid and bile salt transport);GO:0070863(positive regulation of protein exit from endoplasmic reticulum);GO:0090314(positive regulation of protein targeting to membrane);GO:0031647(regulation of protein stability);GO:0060050(positive regulation of protein glycosylation);GO:0006810(transport);GO:0005215(transporter activity);GO:0046982(protein heterodimerization activity);GO:004323…	04976(Bile secretion)	0.982077	OK	0.628705	OK	0.661303	OK	0.755839	OK	1.24416	OK	1.2878	OK
ENSSSCG00000004923	ENSSSCT00000005433	"solute carrier family 51, beta subunit "	GO:0015721(bile acid and bile salt transport);GO:0070863(positive regulation of protein exit from endoplasmic reticulum);GO:0090314(positive regulation of protein targeting to membrane);GO:0031647(regulation of protein stability);GO:0060050(positive regulation of protein glycosylation);GO:0006810(transport);GO:0005215(transporter activity);GO:0046982(protein heterodimerization activity);GO:004323…	04976(Bile secretion)	0.866412	OK	0.103082	OK	0.909536	OK	0.723296	OK	0.525216	OK	0.980237	OK
ENSSSCG00000004923	ENSSSCT00000005433	"solute carrier family 51, beta subunit "	GO:0015721(bile acid and bile salt transport);GO:0070863(positive regulation of protein exit from endoplasmic reticulum);GO:0090314(positive regulation of protein targeting to membrane);GO:0031647(regulation of protein stability);GO:0060050(positive regulation of protein glycosylation);GO:0006810(transport);GO:0005215(transporter activity);GO:0046982(protein heterodimerization activity);GO:004323…	04976(Bile secretion)	2.43292	OK	0.235082	OK	0.319972	OK	1.21875	OK	2.78749	OK	3.50866	OK
ENSSSCG00000021358	ENSSSCT00000032342	-	NA	NA	0.0445793	OK	0.0781487	OK	0.0605406	OK	0.0591787	OK	0.118071	OK	0.104499	OK
ENSSSCG00000027121	ENSSSCT00000031422	"Sus scrofa ornithine decarboxylase (ODC), mRNA. "	GO:0042176(regulation of protein catabolic process);GO:0008284(positive regulation of cell proliferation);GO:0042803(protein homodimerization activity);GO:0001822(kidney development);GO:0005829(cytosol);GO:0005737(cytoplasm);GO:0009615(response to virus);GO:0005515(protein binding);GO:0003824(catalytic activity);GO:0009058(biosynthetic process);GO:0003674(molecular_function);GO:0034641(cellular n…	NA	32.126	OK	22.3295	OK	19.6846	OK	16.8865	OK	30.855	OK	27.5988	OK
ENSSSCG00000023184	ENSSSCT00000024068	interferon regulatory factor 8	GO:0032735(positive regulation of interleukin-12 production);GO:0044130(negative regulation of growth of symbiont in host);GO:0060261(positive regulation of transcription initiation from RNA polymerase II promoter);GO:0071222(cellular response to lipopolysaccharide);GO:0006955(immune response);GO:0030099(myeloid cell differentiation);GO:0042832(defense response to protozoan);GO:0032729(positive r…	NA	12.062	OK	7.01907	OK	5.20508	OK	9.96433	OK	10.578	OK	9.44177	OK
ENSSSCG00000025828	ENSSSCT00000031108	-	GO:0022857(transmembrane transporter activity);GO:0055085(transmembrane transport);GO:0007267(cell-cell signaling);GO:0007165(signal transduction);GO:0004871(signal transducer activity);GO:0005886(plasma membrane);GO:0016020(membrane);GO:0005216(ion channel activity);GO:0006811(ion transport);GO:0006810(transport);GO:0043234(protein complex);GO:0005623(cell);GO:0005575(cellular_component);GO:0003…	NA	0.266139	OK	0.0470294	OK	0.18642	OK	0.297125	OK	0.42811	OK	0.401734	OK
ENSSSCG00000021010;ENSSSCG00000028291	ENSSSCT00000024163;ENSSSCT00000026019	transmembrane protein 219 ;TAO kinase 2	GO:0046330(positive regulation of JNK cascade);GO:0000186(activation of MAPKK activity);GO:0016023(cytoplasmic membrane-bounded vesicle);GO:0048041(focal adhesion assembly);GO:0043235(receptor complex);GO:0032874(positive regulation of stress-activated MAPK cascade);GO:0051403(stress-activated MAPK cascade);GO:0031572(G2 DNA damage checkpoint);GO:0031434(mitogen-activated protein kinase kinase bi…	NA	28.4324	OK	21.1806	OK	16.4343	OK	22.7664	OK	30.9528	OK	24.7225	OK
ENSSSCG00000028644	ENSSSCT00000030335	Uncharacterized protein	GO:0003674(molecular_function);GO:0005515(protein binding)	NA	12.9685	OK	8.87191	OK	14.5408	OK	12.2132	OK	13.4553	OK	10.8406	OK
ENSSSCG00000029957	ENSSSCT00000029785	Uncharacterized protein	NA	NA	29.2173	OK	22.8742	OK	25.498	OK	34.2929	OK	30.8036	OK	27.9463	OK
ENSSSCG00000020961	ENSSSCT00000025547	Uncharacterized protein	GO:0008092(cytoskeletal protein binding);GO:0005815(microtubule organizing center);GO:0005856(cytoskeleton);GO:0003677(DNA binding);GO:0007010(cytoskeleton organization);GO:0043226(organelle);GO:0005634(nucleus);GO:0051276(chromosome organization);GO:0007049(cell cycle);GO:0006281(DNA repair);GO:0006355("regulation of transcription, DNA-templated");GO:0005623(cell);GO:0005622(intracellular);GO:00…	NA	6.70828	OK	9.57271	OK	6.54181	OK	6.49889	OK	6.83853	OK	7.28731	OK
ENSSSCG00000020961	ENSSSCT00000025547	Uncharacterized protein	GO:0008092(cytoskeletal protein binding);GO:0005815(microtubule organizing center);GO:0005856(cytoskeleton);GO:0003677(DNA binding);GO:0007010(cytoskeleton organization);GO:0043226(organelle);GO:0005634(nucleus);GO:0051276(chromosome organization);GO:0007049(cell cycle);GO:0006281(DNA repair);GO:0006355("regulation of transcription, DNA-templated");GO:0005623(cell);GO:0005622(intracellular);GO:00…	NA	2.21142	OK	3.48724	OK	2.96753	OK	2.6113	OK	2.43913	OK	2.5748	OK
ENSSSCG00000020961	ENSSSCT00000025547	Uncharacterized protein	GO:0008092(cytoskeletal protein binding);GO:0005815(microtubule organizing center);GO:0005856(cytoskeleton);GO:0003677(DNA binding);GO:0007010(cytoskeleton organization);GO:0043226(organelle);GO:0005634(nucleus);GO:0051276(chromosome organization);GO:0007049(cell cycle);GO:0006281(DNA repair);GO:0006355("regulation of transcription, DNA-templated");GO:0005623(cell);GO:0005622(intracellular);GO:00…	NA	1.87776	OK	2.80161	OK	2.28077	OK	1.25424	OK	2.34282	OK	1.84207	OK
ENSSSCG00000020961	ENSSSCT00000025547	Uncharacterized protein	GO:0008092(cytoskeletal protein binding);GO:0005815(microtubule organizing center);GO:0005856(cytoskeleton);GO:0003677(DNA binding);GO:0007010(cytoskeleton organization);GO:0043226(organelle);GO:0005634(nucleus);GO:0051276(chromosome organization);GO:0007049(cell cycle);GO:0006281(DNA repair);GO:0006355("regulation of transcription, DNA-templated");GO:0005623(cell);GO:0005622(intracellular);GO:00…	NA	1.71635	OK	2.58728	OK	1.72343	OK	1.90571	OK	1.82568	OK	2.04567	OK
ENSSSCG00000027627	ENSSSCT00000026841	Uncharacterized protein	GO:0003674(molecular_function);GO:0005515(protein binding)	NA	0.00946881	OK	0	OK	0.00327734	OK	0.0101367	OK	0.022801	OK	0.0118019	OK
ENSSSCG00000002538	ENSSSCT00000002818	Uncharacterized protein	GO:0008152(metabolic process);GO:0003674(molecular_function);GO:0008150(biological_process);GO:0007018(microtubule-based movement);GO:0003777(microtubule motor activity)	04145(Phagosome);04962(Vasopressin-regulated water reabsorption)	10.2857	OK	9.81313	OK	5.4458	OK	8.35482	OK	8.38454	OK	7.81365	OK
ENSSSCG00000027716	ENSSSCT00000032494	-	NA	NA	1.53674	OK	0.50108	OK	3.02358	OK	2.29588	OK	0	OK	1.40819	OK
ENSSSCG00000030622	ENSSSCT00000030840	-	NA	NA	0	OK	0.67656	OK	0.690549	OK	3.03492	OK	0.505212	OK	1.41043	OK
ENSSSCG00000029039	ENSSSCT00000025780	Uncharacterized protein	GO:0008092(cytoskeletal protein binding);GO:0005815(microtubule organizing center);GO:0005856(cytoskeleton);GO:0003677(DNA binding);GO:0007010(cytoskeleton organization);GO:0043226(organelle);GO:0005634(nucleus);GO:0051276(chromosome organization);GO:0007049(cell cycle);GO:0006281(DNA repair);GO:0006355("regulation of transcription, DNA-templated");GO:0006302(double-strand break repair);GO:000562…	NA	0.709728	OK	0.897545	OK	0.522501	OK	0.5544	OK	0.753443	OK	0.734464	OK
ENSSSCG00000029531	ENSSSCT00000028943	Uncharacterized protein	NA	NA	22.9687	OK	15.2382	OK	16.6201	OK	19.9904	OK	20.2726	OK	16.6562	OK
ENSSSCG00000024910	ENSSSCT00000026461	Uncharacterized protein	NA	NA	0.0472377	OK	0.0302231	OK	0.0156824	OK	0.0167497	OK	0.0467408	OK	0	OK
ENSSSCG00000022173	ENSSSCT00000025096	ankyrin repeat domain 50	GO:1990126("retrograde transport, endosome to plasma membrane");GO:0003674(molecular_function);GO:0005515(protein binding)	NA	4.31591	OK	2.82049	OK	2.82647	OK	4.13581	OK	5.12668	OK	4.61049	OK
ENSSSCG00000023049	ENSSSCT00000024703	-	GO:0006464(cellular protein modification process);GO:0016301(kinase activity);GO:0043167(ion binding);GO:0016772("transferase activity, transferring phosphorus-containing groups");GO:0006468(protein phosphorylation);GO:0005524(ATP binding);GO:0004674(protein serine/threonine kinase activity);GO:0004672(protein kinase activity);GO:0003674(molecular_function);GO:0008150(biological_process);GO:00046…	NA	2.85114	OK	2.62181	OK	1.39509	OK	2.36474	OK	2.12975	OK	2.22753	OK
ENSSSCG00000030315	ENSSSCT00000030478	phosphoribosyl pyrophosphate synthetase-associated protein 2	GO:0043167(ion binding);GO:0044281(small molecule metabolic process);GO:0009058(biosynthetic process);GO:0003674(molecular_function);GO:0034641(cellular nitrogen compound metabolic process);GO:0008150(biological_process);GO:0004749(ribose phosphate diphosphokinase activity);GO:0009165(nucleotide biosynthetic process);GO:0000287(magnesium ion binding)	NA	2.39788	OK	0.528767	OK	1.05278	OK	1.28603	OK	1.7354	OK	1.41374	OK
ENSSSCG00000025405	ENSSSCT00000031342	Uncharacterized protein	GO:0016740(transferase activity);GO:0008152(metabolic process);GO:0016757("transferase activity, transferring glycosyl groups");GO:0003674(molecular_function);GO:0008150(biological_process)	NA	1.0879	OK	0.302084	OK	0.242389	OK	0.135305	OK	0.182004	OK	0.248367	OK
ENSSSCG00000022160	ENSSSCT00000031468	Uncharacterized protein	GO:0006464(cellular protein modification process);GO:0016301(kinase activity);GO:0043167(ion binding);GO:0016772("transferase activity, transferring phosphorus-containing groups");GO:0006468(protein phosphorylation);GO:0005524(ATP binding);GO:0004672(protein kinase activity);GO:0003674(molecular_function);GO:0008150(biological_process);GO:0004713(protein tyrosine kinase activity)	NA	11.974	OK	6.98659	OK	5.44916	OK	8.48774	OK	10.6659	OK	8.5695	OK
ENSSSCG00000028727	ENSSSCT00000024825	Uncharacterized protein	GO:0003674(molecular_function);GO:0005515(protein binding)	NA	95.3938	OK	76.8401	OK	59.9288	OK	73.403	OK	102.241	OK	102.801	OK
ENSSSCG00000013477	ENSSSCT00000014722	Uncharacterized protein	GO:0090344(negative regulation of cell aging);GO:0040020(regulation of meiosis);GO:0070306(lens fiber cell differentiation);GO:0008284(positive regulation of cell proliferation);GO:0005515(protein binding);GO:0003674(molecular_function)	04110(Cell cycle);04120(Ubiquitin mediated proteolysis);04914(Progesterone-mediated oocyte maturation)	0.101567	OK	0.0292344	OK	0.0824928	OK	0.0822907	OK	0.0887671	OK	0.0206054	OK
ENSSSCG00000012068	ENSSSCT00000013200	v-ets avian erythroblastosis virus E26 oncogene homolog 2	GO:0000977(RNA polymerase II regulatory region sequence-specific DNA binding);GO:0007498(mesoderm development);GO:0090009(primitive streak formation);GO:0043565(sequence-specific DNA binding);GO:0045893("positive regulation of transcription, DNA-templated");GO:0000978(RNA polymerase II core promoter proximal region sequence-specific DNA binding);GO:0001078(RNA polymerase II core promoter proximal…	04320(Dorso-ventral axis formation)	13.6562	OK	5.76163	OK	6.15233	OK	8.08248	OK	9.5017	OK	7.38753	OK
ENSSSCG00000026551	ENSSSCT00000024261	lysyl oxidase-like 2	GO:0032332(positive regulation of chondrocyte differentiation);GO:0001666(response to hypoxia);GO:0016570(histone modification);GO:0043542(endothelial cell migration);GO:0030199(collagen fibril organization);GO:0001837(epithelial to mesenchymal transition);GO:0001935(endothelial cell proliferation);GO:0046688(response to copper ion);GO:0070492(oligosaccharide binding);GO:0004720(protein-lysine 6-…	NA	1.00767	OK	0.163172	OK	0.499992	OK	1.40074	OK	0.992693	OK	0.715195	OK
ENSSSCG00000022643	ENSSSCT00000029670	-	GO:0004386(helicase activity);GO:0043167(ion binding);GO:0005524(ATP binding);GO:0000166(nucleotide binding);GO:0006281(DNA repair);GO:0003674(molecular_function);GO:0034641(cellular nitrogen compound metabolic process);GO:0006950(response to stress);GO:0006259(DNA metabolic process);GO:0008150(biological_process);GO:0009378(four-way junction helicase activity);GO:0006310(DNA recombination)	NA	0.0484413	OK	0.0290888	OK	0.0641803	OK	0.032566	OK	0.0225019	OK	0.0197195	OK
ENSSSCG00000024399	ENSSSCT00000026533	Ellis van Creveld syndrome 2	GO:0007224(smoothened signaling pathway);GO:0005929(cilium);GO:0005515(protein binding);GO:0007165(signal transduction);GO:0008150(biological_process)	NA	0.39721	OK	0.193848	OK	0.300759	OK	0.368897	OK	0.373369	OK	0.494011	OK
ENSSSCG00000024376	ENSSSCT00000024483	serine/threonine kinase 32B	GO:0006464(cellular protein modification process);GO:0016301(kinase activity);GO:0043167(ion binding);GO:0016772("transferase activity, transferring phosphorus-containing groups");GO:0006468(protein phosphorylation);GO:0005524(ATP binding);GO:0004672(protein kinase activity);GO:0003674(molecular_function);GO:0008150(biological_process)	NA	0.0602098	OK	0.115098	OK	0.382634	OK	0.539269	OK	0.649573	OK	0.581016	OK
ENSSSCG00000023801	ENSSSCT00000032270	LanC lantibiotic synthetase component C-like 2 (bacterial)	GO:0070273(phosphatidylinositol-4-phosphate binding);GO:0030864(cortical actin cytoskeleton);GO:0009789(positive regulation of abscisic acid-activated signaling pathway);GO:0005829(cytosol);GO:0005515(protein binding);GO:0010314(phosphatidylinositol-5-phosphate binding);GO:0032266(phosphatidylinositol-3-phosphate binding);GO:0005886(plasma membrane);GO:0045892("negative regulation of transcriptio…	NA	11.2769	OK	8.32087	OK	7.82553	OK	10.5276	OK	13.4586	OK	11.3605	OK
ENSSSCG00000026887	ENSSSCT00000025056	-	NA	NA	3.56437	OK	2.84694	OK	2.71364	OK	2.89475	OK	3.32768	OK	2.70746	OK
ENSSSCG00000015616	ENSSSCT00000017010	"Sus scrofa hydroxysteroid (11-beta) dehydrogenase 1 (HSD11B1), mRNA. "	GO:0003845(11-beta-hydroxysteroid dehydrogenase [NAD(P)] activity);GO:0030324(lung development);GO:0016491(oxidoreductase activity);GO:0016020(membrane);GO:0055114(oxidation-reduction process);GO:0008152(metabolic process);GO:0003674(molecular_function);GO:0008150(biological_process)	00140(Steroid hormone biosynthesis);01100(Metabolic pathways);04960(Aldosterone-regulated sodium reabsorption)	440.991	OK	296.897	OK	283.419	OK	294.053	OK	483.996	OK	447.927	OK
ENSSSCG00000020810	ENSSSCT00000022807	Uncharacterized protein	GO:0001071(nucleic acid binding transcription factor activity);GO:0043167(ion binding);GO:0046872(metal ion binding);GO:0003676(nucleic acid binding);GO:0005622(intracellular);GO:0006355("regulation of transcription, DNA-templated");GO:0003700(sequence-specific DNA binding transcription factor activity);GO:0005623(cell);GO:0005575(cellular_component);GO:0003674(molecular_function);GO:0008150(biol…	NA	3.25502	OK	2.18559	OK	1.67986	OK	2.44453	OK	3.67551	OK	3.03717	OK
ENSSSCG00000024427;ENSSSCG00000024427	ENSSSCT00000031386;ENSSSCT00000003240	zinc finger and SCAN domain containing 22 ;zinc finger and SCAN domain containing 22	GO:0005515(protein binding);GO:0001071(nucleic acid binding transcription factor activity);GO:0043167(ion binding);GO:0046872(metal ion binding);GO:0003676(nucleic acid binding);GO:0005622(intracellular);GO:0006355("regulation of transcription, DNA-templated");GO:0003700(sequence-specific DNA binding transcription factor activity);GO:0005623(cell);GO:0005575(cellular_component);GO:0003674(molecul…	NA	0.144817	OK	0.13297	OK	0.0190542	OK	0.107532	OK	0.0386769	OK	0.128609	OK
ENSSSCG00000008116	ENSSSCT00000008892	zinc finger protein 2	GO:0005515(protein binding);GO:0001071(nucleic acid binding transcription factor activity);GO:0043167(ion binding);GO:0046872(metal ion binding);GO:0003676(nucleic acid binding);GO:0005622(intracellular);GO:0006355("regulation of transcription, DNA-templated");GO:0003700(sequence-specific DNA binding transcription factor activity);GO:0005623(cell);GO:0005575(cellular_component);GO:0003674(molecul…	NA	1.43564	OK	0.909802	OK	0.694146	OK	1.21572	OK	1.34724	OK	1.23862	OK
ENSSSCG00000029360	ENSSSCT00000031429	"apoptogenic 1, mitochondrial "	GO:0034393(positive regulation of smooth muscle cell apoptotic process);GO:0097193(intrinsic apoptotic signaling pathway);GO:0090200(positive regulation of release of cytochrome c from mitochondria);GO:0043280(positive regulation of cysteine-type endopeptidase activity involved in apoptotic process);GO:0005739(mitochondrion)	NA	21.2912	OK	17.5238	OK	11.1642	OK	11.9054	OK	12.1462	OK	17.4191	OK
ENSSSCG00000022852	ENSSSCT00000023387	Uncharacterized protein	GO:0030234(enzyme regulator activity);GO:0003674(molecular_function);GO:0008150(biological_process);GO:0061098(positive regulation of protein tyrosine kinase activity);GO:0030296(protein tyrosine kinase activator activity);GO:0005515(protein binding)	NA	9.45936	OK	4.46629	OK	5.0722	OK	6.69476	OK	7.97	OK	6.11335	OK
ENSSSCG00000022681	ENSSSCT00000031585	-	NA	NA	4.57577	OK	3.50982	OK	2.01988	OK	3.63537	OK	4.76919	OK	3.83819	OK
ENSSSCG00000004815	ENSSSCT00000005317	Uncharacterized protein	GO:0055005(ventricular cardiac myofibril assembly);GO:0061337(cardiac conduction);GO:0048311(mitochondrion distribution);GO:0000002(mitochondrial genome maintenance);GO:0003705(RNA polymerase II distal enhancer sequence-specific DNA binding transcription factor activity);GO:0000790(nuclear chromatin);GO:0045893("positive regulation of transcription, DNA-templated");GO:0019901(protein kinase bindi…	NA	1.12205	OK	0.787119	OK	0.770392	OK	0.973801	OK	0.862084	OK	1.03576	OK
ENSSSCG00000023672	ENSSSCT00000022830	leucine rich repeat containing 30	GO:0003674(molecular_function);GO:0005515(protein binding)	NA	1.83599	OK	1.2696	OK	1.14802	OK	2.73499	OK	3.87892	OK	3.50796	OK
ENSSSCG00000027111	ENSSSCT00000026826	Uncharacterized protein	NA	NA	0.380715	OK	0.305363	OK	0.249101	OK	0.759045	OK	1.62403	OK	0.521216	OK
ENSSSCG00000025698	ENSSSCT00000026956	plasminogen activator inhibitor 1 precursor	GO:0005615(extracellular space);GO:0005576(extracellular region);GO:0005575(cellular_component);GO:0050729(positive regulation of inflammatory response);GO:0090026(positive regulation of monocyte chemotaxis);GO:0045766(positive regulation of angiogenesis);GO:0050829(defense response to Gram-negative bacterium);GO:0032757(positive regulation of interleukin-8 production);GO:0002020(protease binding…	NA	3.61106	OK	1.55198	OK	1.9205	OK	3.62874	OK	4.00384	OK	2.96253	OK
ENSSSCG00000021145	ENSSSCT00000032579	"adaptor-related protein complex 1, sigma 1 subunit "	GO:0005515(protein binding);GO:0008565(protein transporter activity);GO:0016020(membrane);GO:0006810(transport);GO:0016192(vesicle-mediated transport);GO:0043234(protein complex);GO:0005737(cytoplasm);GO:0005623(cell);GO:0005622(intracellular);GO:0005575(cellular_component);GO:0003674(molecular_function);GO:0008150(biological_process);GO:0030117(membrane coat);GO:0006886(intracellular protein tra…	NA	4.46543	OK	2.36113	OK	1.87242	OK	2.51701	OK	4.40753	OK	3.80472	OK
ENSSSCG00000028879	ENSSSCT00000030873	"procollagen-lysine, 2-oxoglutarate 5-dioxygenase 3 "	GO:0070831(basement membrane assembly);GO:0033823(procollagen glucosyltransferase activity);GO:0008475(procollagen-lysine 5-dioxygenase activity);GO:0060425(lung morphogenesis);GO:0001886(endothelial cell morphogenesis);GO:0021915(neural tube development);GO:0008104(protein localization);GO:0042311(vasodilation);GO:0030199(collagen fibril organization);GO:0048730(epidermis morphogenesis);GO:00017…	NA	7.64275	OK	5.85729	OK	5.58384	OK	6.06827	OK	6.7486	OK	7.10788	OK
ENSSSCG00000030709	ENSSSCT00000028780	Uncharacterized protein	GO:0016746("transferase activity, transferring acyl groups");GO:0008152(metabolic process);GO:0003674(molecular_function);GO:0008150(biological_process);GO:0016747("transferase activity, transferring acyl groups other than amino-acyl groups")	NA	76.3082	OK	49.9604	OK	40.8748	OK	55.1395	OK	87.1418	OK	77.003	OK
ENSSSCG00000028879	ENSSSCT00000030873	"procollagen-lysine, 2-oxoglutarate 5-dioxygenase 3 "	GO:0070831(basement membrane assembly);GO:0033823(procollagen glucosyltransferase activity);GO:0008475(procollagen-lysine 5-dioxygenase activity);GO:0060425(lung morphogenesis);GO:0001886(endothelial cell morphogenesis);GO:0021915(neural tube development);GO:0008104(protein localization);GO:0042311(vasodilation);GO:0030199(collagen fibril organization);GO:0048730(epidermis morphogenesis);GO:00017…	NA	9.8337	OK	7.71332	OK	6.74004	OK	9.34526	OK	11.8098	OK	9.83895	OK
ENSSSCG00000021415	ENSSSCT00000022501	claudin 15	GO:0016328(lateral plasma membrane);GO:0005198(structural molecule activity);GO:0005886(plasma membrane);GO:0016020(membrane);GO:0016021(integral component of membrane);GO:0005623(cell);GO:0005575(cellular_component);GO:0003674(molecular_function);GO:0005923(tight junction);GO:0030054(cell junction)	NA	12.6457	OK	6.98372	OK	10.3365	OK	15.4105	OK	22.7008	OK	20.0066	OK
ENSSSCG00000028000	ENSSSCT00000022480	zinc finger protein 677	GO:0001071(nucleic acid binding transcription factor activity);GO:0043167(ion binding);GO:0046872(metal ion binding);GO:0003676(nucleic acid binding);GO:0005622(intracellular);GO:0006355("regulation of transcription, DNA-templated");GO:0003700(sequence-specific DNA binding transcription factor activity);GO:0005623(cell);GO:0005575(cellular_component);GO:0003674(molecular_function);GO:0008150(biol…	NA	6.90871	OK	5.75703	OK	5.89421	OK	7.37227	OK	9.68564	OK	10.5307	OK
ENSSSCG00000030225	ENSSSCT00000025696	"Sus scrofa transformer 2 beta homolog (Drosophila) (TRA2B), mRNA. "	GO:0021796(cerebral cortex regionalization);GO:0000381("regulation of alternative mRNA splicing, via spliceosome");GO:0048026("positive regulation of mRNA splicing, via spliceosome");GO:0000398("mRNA splicing, via spliceosome");GO:0003729(mRNA binding);GO:0044822(poly(A) RNA binding);GO:0005515(protein binding);GO:0005634(nucleus);GO:0000166(nucleotide binding);GO:0003676(nucleic acid binding);GO…	NA	58.621	OK	29.9521	OK	30.1953	OK	35.9139	OK	46.4709	OK	45.2569	OK
ENSSSCG00000025281	ENSSSCT00000032370	"Sus scrofa ADP-ribosylation factor-like 6 interacting protein 1 (ARL6IP1), mRNA. "	GO:0006613(cotranslational protein targeting to membrane);GO:0005784(Sec61 translocon complex);GO:0005829(cytosol);GO:0005515(protein binding);GO:0016021(integral component of membrane);GO:0005737(cytoplasm);GO:0016020(membrane)	NA	105.581	OK	65.4668	OK	62.2828	OK	60.5658	OK	90.9514	OK	85.3139	OK
ENSSSCG00000027764	ENSSSCT00000029241	Uncharacterized protein	NA	NA	8.06167	OK	4.77331	OK	5.1401	OK	6.37462	OK	8.38977	OK	8.87216	OK
ENSSSCG00000021767	ENSSSCT00000022297	"Sus scrofa L-threonine 3-dehydrogenase (TDH), mRNA. "	GO:0008743(L-threonine 3-dehydrogenase activity);GO:0006567(threonine catabolic process);GO:0005739(mitochondrion);GO:0006629(lipid metabolic process);GO:0043226(organelle);GO:0006520(cellular amino acid metabolic process);GO:0016491(oxidoreductase activity);GO:0055114(oxidation-reduction process);GO:0003824(catalytic activity);GO:0044281(small molecule metabolic process);GO:0009058(biosynthetic …	NA	66.3149	OK	27.9467	OK	12.2851	OK	19.9411	OK	27.6507	OK	24.8376	OK
ENSSSCG00000030046	ENSSSCT00000032586	-	NA	NA	2.13658	OK	1.01767	OK	1.88921	OK	2.00617	OK	2.55923	OK	2.55143	OK
ENSSSCG00000024267	ENSSSCT00000030605	"Sus scrofa transmembrane protein 50A (TMEM50A), mRNA. "	GO:0005737(cytoplasm);GO:0005783(endoplasmic reticulum)	NA	41.6611	OK	25.5442	OK	25.1831	OK	28.0905	OK	36.314	OK	30.8612	OK
ENSSSCG00000021195	ENSSSCT00000026402	SYF2 pre-mRNA-splicing factor	GO:0007095(mitotic G2 DNA damage checkpoint);GO:0007369(gastrulation);GO:0048568(embryonic organ development);GO:0001701(in utero embryonic development);GO:0071013(catalytic step 2 spliceosome);GO:0044822(poly(A) RNA binding);GO:0005515(protein binding);GO:0005634(nucleus)	NA	34.0262	OK	23.6677	OK	20.0793	OK	26.9487	OK	33.0053	OK	29.0878	OK
ENSSSCG00000030242	ENSSSCT00000029072	arginine/serine-rich protein 1	GO:0005515(protein binding)	NA	65.5634	OK	71.6117	OK	42.7822	OK	61.28	OK	78.1438	OK	79.2336	OK
ENSSSCG00000026791	ENSSSCT00000029821	"Sus scrofa Rh protein (RH), mRNA. "	GO:0022857(transmembrane transporter activity);GO:0055085(transmembrane transport);GO:0016020(membrane);GO:0016021(integral component of membrane);GO:0006810(transport);GO:0005575(cellular_component);GO:0003674(molecular_function);GO:0008150(biological_process);GO:0072488(ammonium transmembrane transport);GO:0015696(ammonium transport);GO:0008519(ammonium transmembrane transporter activity)	NA	0.232858	OK	0.182822	OK	0.158767	OK	0.330931	OK	0.140421	OK	0.0832903	OK
ENSSSCG00000022887	ENSSSCT00000023643	ClpB caseinolytic peptidase B homolog (E. coli)	GO:0005739(mitochondrion);GO:0034605(cellular response to heat)	NA	2.26084	OK	2.04348	OK	1.08299	OK	1.42624	OK	2.09124	OK	1.87516	OK
ENSSSCG00000027084	ENSSSCT00000025890	Uncharacterized protein	NA	NA	1.52077	OK	1.01801	OK	0.695016	OK	2.53351	OK	1.52236	OK	0.236452	OK
ENSSSCG00000029483	ENSSSCT00000030431	Uncharacterized protein	GO:0016021(integral component of membrane);GO:0005575(cellular_component)	NA	8.59944	OK	3.37911	OK	8.24446	OK	3.35751	OK	7.68111	OK	3.5708	OK
ENSSSCG00000023928	ENSSSCT00000031746	"Sus scrofa suppressor of variegation 3-9 homolog 2 (Drosophila) (SUV39H2), mRNA. "	GO:0005694(chromosome);GO:0006464(cellular protein modification process);GO:0008168(methyltransferase activity);GO:0043226(organelle);GO:0005634(nucleus);GO:0051276(chromosome organization);GO:0043167(ion binding);GO:0016740(transferase activity);GO:0008270(zinc ion binding);GO:0005623(cell);GO:0005622(intracellular);GO:0005575(cellular_component);GO:0003674(molecular_function);GO:0008150(biologi…	NA	2.31695	OK	2.74128	OK	1.39885	OK	1.07327	OK	1.39013	OK	1.39787	OK
ENSSSCG00000024838	ENSSSCT00000024833	Uncharacterized protein	GO:0048856(anatomical structure development);GO:0000902(cell morphogenesis);GO:0043167(ion binding);GO:0005524(ATP binding);GO:0000166(nucleotide binding);GO:0003674(molecular_function);GO:0008150(biological_process)	NA	0	OK	0.0120271	OK	0.0141651	OK	0.0270394	OK	0.0186071	OK	0.0158109	OK
ENSSSCG00000025225	ENSSSCT00000028990	pseudouridylate synthase 7 (putative)	GO:0016853(isomerase activity);GO:0003723(RNA binding);GO:0003674(molecular_function);GO:0034641(cellular nitrogen compound metabolic process);GO:0008150(biological_process);GO:0009982(pseudouridine synthase activity);GO:0009451(RNA modification);GO:0001522(pseudouridine synthesis);GO:0019899(enzyme binding);GO:0044822(poly(A) RNA binding)	NA	4.58734	OK	1.74231	OK	2.74737	OK	2.41084	OK	2.9502	OK	2.49766	OK
ENSSSCG00000026809	ENSSSCT00000028626	transcription factor Dp-2 (E2F dimerization partner 2)	GO:0003700(sequence-specific DNA binding transcription factor activity);GO:0006355("regulation of transcription, DNA-templated");GO:0008134(transcription factor binding);GO:0000988(protein binding transcription factor activity);GO:0001071(nucleic acid binding transcription factor activity);GO:0003677(DNA binding);GO:0043226(organelle);GO:0005634(nucleus);GO:0007049(cell cycle);GO:0019904(protein …	NA	8.75742	OK	7.1474	OK	7.09095	OK	9.33579	OK	8.1966	OK	7.75822	OK
ENSSSCG00000030276	ENSSSCT00000027459	Uncharacterized protein	GO:0030234(enzyme regulator activity);GO:0016772("transferase activity, transferring phosphorus-containing groups");GO:0008152(metabolic process);GO:0003674(molecular_function);GO:0008150(biological_process);GO:0005083();GO:0050790(regulation of catalytic activity)	NA	0.0626586	OK	0.197989	OK	0.122425	OK	0.183601	OK	0.0561685	OK	0.104754	OK
ENSSSCG00000030276	ENSSSCT00000027459	Uncharacterized protein	GO:0030234(enzyme regulator activity);GO:0016772("transferase activity, transferring phosphorus-containing groups");GO:0008152(metabolic process);GO:0003674(molecular_function);GO:0008150(biological_process);GO:0005083();GO:0050790(regulation of catalytic activity)	NA	0.290161	OK	1.26461	OK	0.350594	OK	1.17117	OK	0.39231	OK	0.341523	OK
ENSSSCG00000027427	ENSSSCT00000025499	Uncharacterized protein	GO:0008152(metabolic process);GO:0003824(catalytic activity);GO:0003674(molecular_function);GO:0008150(biological_process)	NA	1.77729	OK	0.610963	OK	0.940385	OK	2.05939	OK	1.84627	OK	2.15389	OK
ENSSSCG00000028195	ENSSSCT00000026094	glutamate-rich 1	NA	NA	5.14972	OK	3.57392	OK	2.85539	OK	3.38744	OK	4.52134	OK	3.84139	OK
ENSSSCG00000027714;ENSSSCG00000021622	ENSSSCT00000031704;ENSSSCT00000024692	Uncharacterized protein ;Uncharacterized protein	GO:0003677(DNA binding);GO:0016779(nucleotidyltransferase activity);GO:0005694(chromosome);GO:0000228(nuclear chromosome);GO:0043226(organelle);GO:0005634(nucleus);GO:0006281(DNA repair);GO:0003676(nucleic acid binding);GO:0009058(biosynthetic process);GO:0043234(protein complex);GO:0005623(cell);GO:0005622(intracellular);GO:0005575(cellular_component);GO:0003674(molecular_function);GO:0034641(ce…	NA	0.243309	OK	0.459406	OK	0.256493	OK	0.317351	OK	1.41484	OK	0.864822	OK
ENSSSCG00000027367	ENSSSCT00000028694	Uncharacterized protein	GO:0009790(embryo development);GO:0048856(anatomical structure development);GO:0006464(cellular protein modification process);GO:0007165(signal transduction);GO:0016301(kinase activity);GO:0004871(signal transducer activity);GO:0043167(ion binding);GO:0016772("transferase activity, transferring phosphorus-containing groups");GO:0006468(protein phosphorylation);GO:0005524(ATP binding);GO:0004672(p…	NA	8.25061	OK	3.79944	OK	5.56594	OK	5.03676	OK	8.43158	OK	6.26647	OK
ENSSSCG00000027020	ENSSSCT00000022726	Uncharacterized protein	NA	NA	7.32878	OK	4.57365	OK	4.89608	OK	5.20611	OK	6.95534	OK	6.3809	OK
ENSSSCG00000022284	ENSSSCT00000032467	dual specificity phosphatase 6	GO:0060420(regulation of heart growth);GO:0004721(phosphoprotein phosphatase activity);GO:0006470(protein dephosphorylation);GO:0001933(negative regulation of protein phosphorylation);GO:0005515(protein binding);GO:0000188(inactivation of MAPK activity);GO:0070373(negative regulation of ERK1 and ERK2 cascade);GO:0051409(response to nitrosative stress);GO:0043065(positive regulation of apoptotic p…	NA	34.7524	OK	14.8032	OK	17.5539	OK	26.8505	OK	34.955	OK	31.3052	OK
ENSSSCG00000024274	ENSSSCT00000028639	-	NA	NA	2.3902	OK	2.24969	OK	2.0316	OK	2.58017	OK	3.30524	OK	2.96637	OK
ENSSSCG00000029545	ENSSSCT00000025280	"G protein-coupled receptor, class C, group 5, member D "	GO:0005886(plasma membrane);GO:0007165(signal transduction);GO:0004871(signal transducer activity);GO:0016020(membrane);GO:0016021(integral component of membrane);GO:0007186(G-protein coupled receptor signaling pathway);GO:0004930(G-protein coupled receptor activity);GO:0005575(cellular_component);GO:0003674(molecular_function);GO:0008150(biological_process)	NA	0.0565396	OK	0.0574052	OK	0.0381061	OK	0.0428966	OK	0.0293798	OK	0.0267898	OK
ENSSSCG00000028127	ENSSSCT00000024869	Uncharacterized protein	GO:0016021(integral component of membrane);GO:0008152(metabolic process);GO:0016787(hydrolase activity);GO:0005575(cellular_component);GO:0003674(molecular_function);GO:0008150(biological_process);GO:0052689(carboxylic ester hydrolase activity)	NA	538.826	OK	458.021	OK	236.514	OK	326.062	OK	366.471	OK	336.088	OK
ENSSSCG00000021166	ENSSSCT00000031434	RNA polymerase II associated protein 3	GO:0003674(molecular_function);GO:0005515(protein binding)	NA	6.40124	OK	4.35808	OK	4.33326	OK	4.55216	OK	5.21348	OK	4.85027	OK
ENSSSCG00000025770	ENSSSCT00000024829	"ST6 beta-galactosamide alpha-2,6-sialyltranferase 1 "	GO:0006486(protein glycosylation);GO:0005975(carbohydrate metabolic process);GO:0006464(cellular protein modification process);GO:0005794(Golgi apparatus);GO:0043226(organelle);GO:0016740(transferase activity);GO:0016020(membrane);GO:0016021(integral component of membrane);GO:0009058(biosynthetic process);GO:0016757("transferase activity, transferring glycosyl groups");GO:0005737(cytoplasm);GO:00…	NA	231.416	OK	151.585	OK	123.355	OK	132.783	OK	191.908	OK	164.675	OK
ENSSSCG00000021833	ENSSSCT00000022400	Uncharacterized protein	GO:0005615(extracellular space);GO:0005576(extracellular region);GO:0030234(enzyme regulator activity);GO:0010951(negative regulation of endopeptidase activity);GO:0004867(serine-type endopeptidase inhibitor activity);GO:0005575(cellular_component);GO:0003674(molecular_function);GO:0008150(biological_process)	NA	0	OK	0	OK	0.0612646	OK	0.0653448	OK	0.088235	OK	0.157654	OK
ENSSSCG00000026759	ENSSSCT00000023411	heme oxygenase 1	GO:0071276(cellular response to cadmium ion);GO:0071243(cellular response to arsenic-containing substance);GO:0034395(regulation of transcription from RNA polymerase II promoter in response to iron);GO:0042168(heme metabolic process);GO:0005634(nucleus);GO:0051186(cofactor metabolic process);GO:0016491(oxidoreductase activity);GO:0055114(oxidation-reduction process);GO:0009056(catabolic process);…	NA	14.3199	OK	5.19854	OK	10.6983	OK	11.5601	OK	9.58886	OK	7.0405	OK
ENSSSCG00000030388	ENSSSCT00000024494	uridine phosphorylase 1	GO:0006218(uridine catabolic process);GO:0046108(uridine metabolic process);GO:0006220(pyrimidine nucleotide metabolic process);GO:0004850(uridine phosphorylase activity);GO:0034655(nucleobase-containing compound catabolic process);GO:0003824(catalytic activity);GO:0005737(cytoplasm);GO:0044281(small molecule metabolic process);GO:0009056(catabolic process);GO:0016757("transferase activity, trans…	NA	0.68536	OK	0.379012	OK	0.133015	OK	0.126427	OK	0.240886	OK	0.187124	OK
ENSSSCG00000029842;ENSSSCG00000029842	ENSSSCT00000023466;ENSSSCT00000030839	Uncharacterized protein ;Uncharacterized protein	NA	NA	0.223163	OK	0.189569	OK	0.204284	OK	0.194872	OK	0.103524	OK	0.227299	OK
ENSSSCG00000022485	ENSSSCT00000027359	Uncharacterized protein	GO:0001071(nucleic acid binding transcription factor activity);GO:0007165(signal transduction);GO:0004871(signal transducer activity);GO:0043226(organelle);GO:0005634(nucleus);GO:0043167(ion binding);GO:0005509(calcium ion binding);GO:0006355("regulation of transcription, DNA-templated");GO:0003700(sequence-specific DNA binding transcription factor activity);GO:0005623(cell);GO:0005622(intracellu…	NA	0.735276	OK	1.00865	OK	0.852174	OK	1.02445	OK	0.884728	OK	0.700026	OK
ENSSSCG00000023099	ENSSSCT00000024814	Uncharacterized protein	NA	NA	7.37721	OK	4.12684	OK	4.21161	OK	5.37689	OK	6.34039	OK	5.8526	OK
ENSSSCG00000021427	ENSSSCT00000024781	"Sus scrofa dynactin 4 (p62) (DCTN4), mRNA. "	GO:0047485(protein N-terminus binding);GO:0005515(protein binding);GO:0005813(centrosome);GO:0005856(cytoskeleton);GO:0043226(organelle);GO:0043234(protein complex);GO:0005623(cell);GO:0005622(intracellular);GO:0005575(cellular_component);GO:0005869(dynactin complex)	NA	11.257	OK	7.32056	OK	9.68446	OK	10.1772	OK	13.0787	OK	10.7429	OK
ENSSSCG00000027070	ENSSSCT00000030007	ectonucleoside triphosphate diphosphohydrolase 6 (putative)	GO:0070062(extracellular exosome);GO:0008152(metabolic process);GO:0016787(hydrolase activity);GO:0003674(molecular_function);GO:0008150(biological_process)	NA	1.64572	OK	1.38864	OK	0.55973	OK	0.885472	OK	1.98744	OK	1.42463	OK
ENSSSCG00000020872	ENSSSCT00000024574	Uncharacterized protein	GO:0016020(membrane);GO:0005575(cellular_component)	NA	0.331501	OK	0.239052	OK	0.542873	OK	0.435458	OK	0.711581	OK	0.669218	OK
ENSSSCG00000024486	ENSSSCT00000031247	-	NA	NA	15.8051	OK	15.7427	OK	13.4315	OK	15.845	OK	18.6295	OK	18.4462	OK
ENSSSCG00000024476	ENSSSCT00000023639	carboxylesterase 3 precursor	GO:0070062(extracellular exosome);GO:0008152(metabolic process);GO:0016787(hydrolase activity);GO:0003674(molecular_function);GO:0008150(biological_process)	NA	123.09	OK	80.6894	OK	60.1802	OK	79.2904	OK	121.422	OK	110.636	OK
ENSSSCG00000023513	ENSSSCT00000024134	phytanoyl-CoA 2-hydroxylase	GO:0003824(catalytic activity);GO:0005739(mitochondrion);GO:0005515(protein binding);GO:0001561(fatty acid alpha-oxidation);GO:0006720(isoprenoid metabolic process);GO:0048037(cofactor binding);GO:0048244(phytanoyl-CoA dioxygenase activity);GO:0097089(methyl-branched fatty acid metabolic process);GO:0005777(peroxisome)	NA	687.154	OK	479.727	OK	410.99	OK	503.39	OK	728.344	OK	666.373	OK
ENSSSCG00000025269	ENSSSCT00000023625	"Sus scrofa S100 calcium binding protein A11 (S100A11), mRNA. "	GO:0043226(organelle);GO:0005634(nucleus);GO:0043167(ion binding);GO:0046872(metal ion binding);GO:0005509(calcium ion binding);GO:0005737(cytoplasm);GO:0005623(cell);GO:0005622(intracellular);GO:0005575(cellular_component);GO:0003674(molecular_function);GO:0008150(biological_process);GO:0048306(calcium-dependent protein binding);GO:0042127(regulation of cell proliferation)	NA	0.341637	OK	0.104747	OK	0.174304	OK	0.0580266	OK	0.0807702	OK	0	OK
ENSSSCG00000027650	ENSSSCT00000025479	Uncharacterized protein	GO:0030246(carbohydrate binding);GO:0003674(molecular_function)	NA	0.235795	OK	0.0473341	OK	0.0183378	OK	0.0909686	OK	0.0488543	OK	0.0828737	OK
ENSSSCG00000024355	ENSSSCT00000030814	adenylate kinase 2	GO:0097226(sperm mitochondrial sheath);GO:0005739(mitochondrion);GO:0036126(sperm flagellum);GO:0005743(mitochondrial inner membrane);GO:0016301(kinase activity);GO:0043226(organelle);GO:0043167(ion binding);GO:0016740(transferase activity);GO:0016310(phosphorylation);GO:0005524(ATP binding);GO:0000166(nucleotide binding);GO:0044281(small molecule metabolic process);GO:0009058(biosynthetic proces…	NA	73.6503	OK	58.1196	OK	53.6304	OK	72.0714	OK	78.6716	OK	69.5919	OK
ENSSSCG00000023456	ENSSSCT00000026704	Uncharacterized protein	NA	NA	1.79661	OK	1.28907	OK	1.13208	OK	1.46655	OK	1.78847	OK	1.42444	OK
ENSSSCG00000027544	ENSSSCT00000029805	Uncharacterized protein	GO:0005856(cytoskeleton);GO:0043226(organelle);GO:0016020(membrane);GO:0008152(metabolic process);GO:0016192(vesicle-mediated transport);GO:0006810(transport);GO:0043234(protein complex);GO:0005623(cell);GO:0005622(intracellular);GO:0005575(cellular_component);GO:0003674(molecular_function);GO:0008150(biological_process);GO:0016459(myosin complex);GO:0003774(motor activity)	NA	3.57547	OK	2.49332	OK	3.26208	OK	4.5281	OK	4.74677	OK	3.81729	OK
ENSSSCG00000030353	ENSSSCT00000030614	nudE neurodevelopment protein 1	GO:0047496(vesicle transport along microtubule);GO:0007405(neuroblast proliferation);GO:0031616(spindle pole centrosome);GO:0051298(centrosome duplication);GO:0005815(microtubule organizing center);GO:0005819(spindle);GO:0030900(forebrain development);GO:0042802(identical protein binding);GO:0031023(microtubule organizing center organization);GO:0007020(microtubule nucleation);GO:0008017(microtub…	NA	2.66646	OK	2.27591	OK	1.27923	OK	2.47107	OK	2.71739	OK	2.56193	OK
ENSSSCG00000023649	ENSSSCT00000022817	serine incorporator 5	GO:0070062(extracellular exosome);GO:0022857(transmembrane transporter activity);GO:0006629(lipid metabolic process);GO:0048856(anatomical structure development);GO:0006520(cellular amino acid metabolic process);GO:0016020(membrane);GO:0006665(sphingolipid metabolic process);GO:0044281(small molecule metabolic process);GO:0006810(transport);GO:0005575(cellular_component);GO:0003674(molecular_func…	NA	0.144694	OK	0.240072	OK	0.29888	OK	0.272346	OK	0.145126	OK	0.51785	OK
ENSSSCG00000025025	ENSSSCT00000029681	Uncharacterized protein	NA	NA	21.8952	OK	11.5176	OK	11.7362	OK	15.8073	OK	19.3711	OK	18.3802	OK
ENSSSCG00000025204	ENSSSCT00000027122	Uncharacterized protein	GO:0022857(transmembrane transporter activity);GO:0016020(membrane);GO:0016021(integral component of membrane);GO:0006810(transport);GO:0005215(transporter activity);GO:0005575(cellular_component);GO:0003674(molecular_function);GO:0008150(biological_process);GO:0006820(anion transport);GO:0005452(inorganic anion exchanger activity)	NA	0.178032	OK	0.360097	OK	0.241772	OK	0.147156	OK	0.342399	OK	0.183664	OK
ENSSSCG00000025204	ENSSSCT00000027122	Uncharacterized protein	GO:0022857(transmembrane transporter activity);GO:0016020(membrane);GO:0016021(integral component of membrane);GO:0006810(transport);GO:0005215(transporter activity);GO:0005575(cellular_component);GO:0003674(molecular_function);GO:0008150(biological_process);GO:0006820(anion transport);GO:0005452(inorganic anion exchanger activity)	NA	0.0959766	OK	0.0573622	OK	0.102156	OK	0.0474232	OK	0.0776642	OK	0.14431	OK
ENSSSCG00000026147	ENSSSCT00000017871	Uncharacterized protein	NA	NA	3.2318	OK	1.90937	OK	2.35322	OK	3.66707	OK	2.76965	OK	2.4206	OK
ENSSSCG00000026769	ENSSSCT00000027048	RFT1 homolog (S. cerevisiae)	GO:0016021(integral component of membrane);GO:0006810(transport);GO:0005575(cellular_component);GO:0003674(molecular_function);GO:0008150(biological_process);GO:0005319(lipid transporter activity);GO:0006869(lipid transport)	NA	18.1858	OK	13.372	OK	8.74436	OK	12.8644	OK	14.1786	OK	12.7137	OK
ENSSSCG00000023480	ENSSSCT00000028076	potassium voltage-gated channel subfamily A member 2	GO:0045188("regulation of circadian sleep/wake cycle, non-REM sleep");GO:0021633(optic nerve structural organization);GO:0032809(neuronal cell body membrane);GO:0014059(regulation of dopamine secretion);GO:0044224(juxtaparanode region of axon);GO:0043204(perikaryon);GO:0043679(axon terminus);GO:0030425(dendrite);GO:0030424(axon);GO:0005515(protein binding);GO:0005887(integral component of plasma …	NA	0.0454828	OK	0.0149108	OK	0.030502	OK	0	OK	0.045829	OK	0.103532	OK
ENSSSCG00000024640	ENSSSCT00000027952	DNA polymerase	GO:0003677(DNA binding);GO:0016779(nucleotidyltransferase activity);GO:0016740(transferase activity);GO:0000166(nucleotide binding);GO:0003676(nucleic acid binding);GO:0009058(biosynthetic process);GO:0003674(molecular_function);GO:0034641(cellular nitrogen compound metabolic process);GO:0006259(DNA metabolic process);GO:0008150(biological_process);GO:0006270(DNA replication initiation);GO:007189…	NA	3.36195	OK	2.4431	OK	2.58331	OK	2.29627	OK	2.70901	OK	3.11034	OK
ENSSSCG00000008450	ENSSSCT00000009252	Uncharacterized protein	GO:0005975(carbohydrate metabolic process);GO:0043167(ion binding);GO:0003824(catalytic activity);GO:0003674(molecular_function);GO:0008150(biological_process);GO:0043169(cation binding)	NA	0.0740197	OK	0.0234748	OK	0	OK	0.0265646	OK	0.0364651	OK	0.0323988	OK
ENSSSCG00000023457	ENSSSCT00000029284	Uncharacterized protein	GO:0042904(9-cis-retinoic acid biosynthetic process);GO:0016491(oxidoreductase activity);GO:0055114(oxidation-reduction process);GO:0008152(metabolic process);GO:0016620("oxidoreductase activity, acting on the aldehyde or oxo group of donors, NAD or NADP as acceptor");GO:0003674(molecular_function);GO:0008150(biological_process)	NA	69.9316	OK	51.7398	OK	36.5967	OK	35.1541	OK	64.6578	OK	61.8168	OK
ENSSSCG00000023690	ENSSSCT00000023814	"Sus scrofa prothymosin, alpha (PTMA), mRNA. "	GO:0005515(protein binding);GO:0070062(extracellular exosome);GO:0005654(nucleoplasm);GO:0005737(cytoplasm)	NA	527.8	OK	308.099	OK	235.986	OK	331.058	OK	456.087	OK	395.386	OK
ENSSSCG00000023782	ENSSSCT00000023472	Uncharacterized protein	GO:0006091(generation of precursor metabolites and energy);GO:0016491(oxidoreductase activity);GO:0043167(ion binding);GO:0055114(oxidation-reduction process);GO:0003674(molecular_function);GO:0008150(biological_process);GO:0004449(isocitrate dehydrogenase (NAD+) activity);GO:0006099(tricarboxylic acid cycle);GO:0051287(NAD binding);GO:0016616("oxidoreductase activity, acting on the CH-OH group o…	NA	10.3594	OK	6.10603	OK	5.26428	OK	5.27324	OK	8.91848	OK	7.84394	OK
ENSSSCG00000007174	ENSSSCT00000007848	Uncharacterized protein	NA	03008(Ribosome biogenesis in eukaryotes)	0.019574	OK	0	OK	0	OK	0.0189871	OK	0.00891415	OK	0.00763188	OK
ENSSSCG00000030141	ENSSSCT00000027259	Uncharacterized protein	NA	NA	1.60673	OK	1.3187	OK	1.53196	OK	1.71808	OK	2.03218	OK	1.51782	OK
ENSSSCG00000025463	ENSSSCT00000025181	Uncharacterized protein	GO:0005576(extracellular region);GO:0043167(ion binding);GO:0005509(calcium ion binding);GO:0005575(cellular_component);GO:0003674(molecular_function);GO:0005515(protein binding)	NA	394.45	OK	229.276	OK	218.19	OK	287.32	OK	406.458	OK	392.994	OK
ENSSSCG00000029237;ENSSSCG00000029237;ENSSSCG00000029237	ENSSSCT00000026439;ENSSSCT00000028137;ENSSSCT00000029744	Uncharacterized protein ;Uncharacterized protein ;Uncharacterized protein	NA	NA	13.1816	OK	7.97472	OK	5.30795	OK	9.66193	OK	12.5528	OK	12.9151	OK
ENSSSCG00000023608	ENSSSCT00000025215	Uncharacterized protein	GO:0005730(nucleolus);GO:0043226(organelle);GO:0005634(nucleus);GO:0042254(ribosome biogenesis);GO:0005623(cell);GO:0005622(intracellular);GO:0005575(cellular_component);GO:0034641(cellular nitrogen compound metabolic process);GO:0008150(biological_process);GO:0006364(rRNA processing)	NA	2.05971	OK	0.957507	OK	0.777624	OK	1.83869	OK	1.72107	OK	1.4211	OK
ENSSSCG00000028162	ENSSSCT00000030534	Uncharacterized protein	GO:0006810(transport);GO:0003674(molecular_function);GO:0008150(biological_process);GO:0015889(cobalamin transport);GO:0031419(cobalamin binding)	NA	0.41875	OK	0.123247	OK	0.172358	OK	0.183603	OK	0.204448	OK	0.142671	OK
ENSSSCG00000026891	ENSSSCT00000026986	Uncharacterized protein	GO:0016021(integral component of membrane);GO:0006810(transport);GO:0005575(cellular_component);GO:0008150(biological_process)	NA	6.39185	OK	3.65193	OK	3.29078	OK	7.30022	OK	5.78297	OK	5.2854	OK
ENSSSCG00000002900	ENSSSCT00000003204	proline and serine rich 3	NA	NA	0.361241	OK	0.166832	OK	0.220216	OK	0.108069	OK	0.152966	OK	0.0743778	OK
ENSSSCG00000025113	ENSSSCT00000023970	Uncharacterized protein	NA	NA	10.4016	OK	7.9368	OK	5.23696	OK	7.47428	OK	7.89232	OK	7.90589	OK
ENSSSCG00000025627	ENSSSCT00000031628	Uncharacterized protein	NA	NA	7.60287	OK	6.29851	OK	4.54226	OK	7.11288	OK	9.97971	OK	8.93191	OK
ENSSSCG00000028357	ENSSSCT00000031417	Uncharacterized protein	NA	NA	30.3149	OK	20.327	OK	15.4899	OK	17.4707	OK	30.5336	OK	29.3118	OK
ENSSSCG00000021309	ENSSSCT00000030385	"Sus scrofa tRNA aspartic acid methyltransferase 1 (TRDMT1), mRNA. "	GO:0008168(methyltransferase activity);GO:0003674(molecular_function);GO:0008150(biological_process);GO:0032259(methylation)	NA	8.7147	OK	5.72578	OK	6.34229	OK	7.11993	OK	7.6666	OK	6.74835	OK
ENSSSCG00000014102	ENSSSCT00000015404	Uncharacterized protein	GO:0016021(integral component of membrane);GO:0006810(transport);GO:0005575(cellular_component);GO:0008150(biological_process);GO:0015031(protein transport)	NA	4.77339	OK	2.75206	OK	2.40013	OK	2.79355	OK	4.01062	OK	5.15366	OK
ENSSSCG00000023301	ENSSSCT00000022824	"coagulation factor XIII, B polypeptide "	NA	NA	123.679	OK	87.444	OK	98.9781	OK	99.595	OK	176.162	OK	162.133	OK
ENSSSCG00000028158	ENSSSCT00000024596	Uncharacterized protein	GO:0043167(ion binding);GO:0046872(metal ion binding);GO:0008270(zinc ion binding);GO:0003674(molecular_function);GO:0005515(protein binding)	NA	2.59435	OK	0.76545	OK	0.974847	OK	2.02619	OK	2.33125	OK	1.60324	OK
ENSSSCG00000023491	ENSSSCT00000023902	Uncharacterized protein	GO:0043167(ion binding);GO:0046872(metal ion binding);GO:0003674(molecular_function)	NA	0.290332	OK	0.105607	OK	0.124964	OK	0.167465	OK	0.0986296	OK	0.0838896	OK
ENSSSCG00000023381	ENSSSCT00000027116	Uncharacterized protein	NA	NA	0.393098	OK	0.275216	OK	0.138664	OK	0.250298	OK	0.314318	OK	0.395575	OK
ENSSSCG00000027567;ENSSSCG00000022127	ENSSSCT00000028866;ENSSSCT00000028861	Uncharacterized protein ;Uncharacterized protein	GO:0016874(ligase activity);GO:0043167(ion binding);GO:0008270(zinc ion binding);GO:0008152(metabolic process);GO:0003674(molecular_function);GO:0008150(biological_process);GO:0019789(SUMO transferase activity)	NA	13.6578	OK	8.39421	OK	12.5835	OK	11.9481	OK	13.2642	OK	10.5414	OK
ENSSSCG00000008319	ENSSSCT00000009110	"Sus scrofa CD207 molecule, langerin (CD207), mRNA. "	GO:0051607(defense response to virus);GO:0030246(carbohydrate binding);GO:0003674(molecular_function)	NA	1.02802	OK	48.8892	OK	26.4808	OK	39.2335	OK	1.41263	OK	1.27243	OK
ENSSSCG00000023258	ENSSSCT00000028680	"C-type lectin domain family 4, member F "	GO:0030246(carbohydrate binding);GO:0003674(molecular_function)	NA	84.0517	OK	51.2724	OK	26.1025	OK	56.16	OK	36.6528	OK	28.461	OK
ENSSSCG00000028870	ENSSSCT00000027698	Uncharacterized protein	GO:0030234(enzyme regulator activity);GO:0010951(negative regulation of endopeptidase activity);GO:0004867(serine-type endopeptidase inhibitor activity);GO:0003674(molecular_function);GO:0008150(biological_process);GO:0030212(hyaluronan metabolic process)	NA	886.619	OK	543.317	OK	515.184	OK	698.374	OK	1135.1	OK	1026.15	OK
ENSSSCG00000023665	ENSSSCT00000028086	F-box protein 25	GO:0019005(SCF ubiquitin ligase complex);GO:0005515(protein binding);GO:0003674(molecular_function)	NA	6.53912	OK	4.7609	OK	4.5961	OK	6.19595	OK	8.76793	OK	6.88718	OK
ENSSSCG00000024350	ENSSSCT00000028059	-	GO:0003674(molecular_function);GO:0005515(protein binding)	NA	0.254352	OK	0.141186	OK	0.255871	OK	0.166959	OK	0.218907	OK	0.170667	OK
ENSSSCG00000029222;ENSSSCG00000027603	ENSSSCT00000028282;ENSSSCT00000032055	Uncharacterized protein ;-	NA	NA	5.01897	OK	4.64538	OK	4.88464	OK	6.69225	OK	5.6189	OK	4.5831	OK
ENSSSCG00000023805	ENSSSCT00000027925	"Sus scrofa chromosome 1 open reading frame 43 homologg (C4H1orf43), mRNA. "	NA	NA	0.0418502	OK	0	OK	0.0290634	OK	0.0775788	OK	0.020735	OK	0.0723931	OK
ENSSSCG00000025004	ENSSSCT00000031841	Uncharacterized protein	NA	NA	13.4427	OK	12.9658	OK	8.01027	OK	10.1388	OK	10.0717	OK	8.76822	OK
ENSSSCG00000026468	ENSSSCT00000028231	dishevelled-binding antagonist of beta-catenin 1	GO:2000095("regulation of Wnt signaling pathway, planar cell polarity pathway");GO:0045600(positive regulation of fat cell differentiation);GO:0048598(embryonic morphogenesis);GO:0090090(negative regulation of canonical Wnt signaling pathway);GO:0048813(dendrite morphogenesis);GO:0050808(synapse organization);GO:0001702(gastrulation with mouth forming second);GO:0005515(protein binding);GO:003164…	NA	1.69714	OK	1.16147	OK	1.50053	OK	3.0272	OK	3.07712	OK	2.1823	OK
ENSSSCG00000027712	ENSSSCT00000024939	Uncharacterized protein	GO:0003924(GTPase activity);GO:0005198(structural molecule activity);GO:0005856(cytoskeleton);GO:0006461(protein complex assembly);GO:0034655(nucleobase-containing compound catabolic process);GO:0043226(organelle);GO:0043167(ion binding);GO:0000166(nucleotide binding);GO:0006184(obsolete GTP catabolic process);GO:0005525(GTP binding);GO:0044281(small molecule metabolic process);GO:0009056(catabol…	NA	0.042842	OK	0.0152607	OK	0	OK	0.70447	OK	1.94308	OK	1.83122	OK
ENSSSCG00000029958	ENSSSCT00000000839	Uncharacterized protein	GO:0005777(peroxisome);GO:0055085(transmembrane transport);GO:0043226(organelle);GO:0061024(membrane organization);GO:0006605(protein targeting);GO:0006810(transport);GO:0005737(cytoplasm);GO:0005623(cell);GO:0005622(intracellular);GO:0005575(cellular_component);GO:0003674(molecular_function);GO:0008150(biological_process);GO:0045046(protein import into peroxisome membrane);GO:0005779(integral co…	NA	1.20517	OK	1.02493	OK	1.16863	OK	0.779724	OK	0.805387	OK	0.785631	OK
ENSSSCG00000029268	ENSSSCT00000022484	testis and ovary specific PAZ domain containing 1	NA	NA	0.916874	OK	0.791274	OK	1.11365	OK	0.954699	OK	0.882377	OK	0.648642	OK
ENSSSCG00000025306	ENSSSCT00000031369	-	GO:0007010(cytoskeleton organization);GO:0008150(biological_process);GO:0007015(actin filament organization)	NA	1.2292	OK	0.553593	OK	0.729043	OK	1.39146	OK	1.65182	OK	0.846256	OK
ENSSSCG00000028057	ENSSSCT00000030187	Uncharacterized protein	GO:0003674(molecular_function);GO:0005515(protein binding)	NA	0.62132	OK	0.455807	OK	0.794367	OK	0.773366	OK	0.779478	OK	0.955507	OK
ENSSSCG00000026624	ENSSSCT00000022443	transmembrane protein 135	GO:0005777(peroxisome);GO:0016020(membrane);GO:0016021(integral component of membrane);GO:0005575(cellular_component)	NA	33.1985	OK	30.3622	OK	31.0375	OK	38.3555	OK	47.8972	OK	47.5164	OK
ENSSSCG00000020754	ENSSSCT00000024544	"CD3e molecule, epsilon associated protein "	GO:0005736(DNA-directed RNA polymerase I complex);GO:0009303(rRNA transcription);GO:0005515(protein binding);GO:0005739(mitochondrion);GO:0005730(nucleolus);GO:0044822(poly(A) RNA binding);GO:0005737(cytoplasm);GO:0005634(nucleus)	NA	1.11567	OK	0.713408	OK	0.634632	OK	0.645168	OK	1.01454	OK	0.988372	OK
ENSSSCG00000020754	ENSSSCT00000024544	"CD3e molecule, epsilon associated protein "	GO:0005736(DNA-directed RNA polymerase I complex);GO:0009303(rRNA transcription);GO:0005515(protein binding);GO:0005739(mitochondrion);GO:0005730(nucleolus);GO:0044822(poly(A) RNA binding);GO:0005737(cytoplasm);GO:0005634(nucleus)	NA	6.99586	OK	4.48042	OK	4.08776	OK	5.90563	OK	8.55305	OK	4.78037	OK
ENSSSCG00000027036	ENSSSCT00000028873	Uncharacterized protein	GO:0003674(molecular_function);GO:0005515(protein binding)	NA	0.743721	OK	0.281378	OK	0.459295	OK	0.501719	OK	0.122018	OK	0.583916	OK
ENSSSCG00000022755	ENSSSCT00000031161	-	GO:0001071(nucleic acid binding transcription factor activity);GO:0003677(DNA binding);GO:0006355("regulation of transcription, DNA-templated");GO:0003700(sequence-specific DNA binding transcription factor activity);GO:0003674(molecular_function);GO:0008150(biological_process)	NA	0.657494	OK	0.987517	OK	1.75907	OK	1.43457	OK	1.58431	OK	1.00782	OK
ENSSSCG00000029168;ENSSSCG00000029168	ENSSSCT00000029419;ENSSSCT00000032475	KIAA0430 ;KIAA0430	GO:0007143(female meiotic division);GO:0048477(oogenesis);GO:0006302(double-strand break repair);GO:0010468(regulation of gene expression);GO:0005777(peroxisome);GO:0010923(negative regulation of phosphatase activity);GO:0016020(membrane);GO:0043226(organelle);GO:0000166(nucleotide binding);GO:0003676(nucleic acid binding);GO:0005737(cytoplasm);GO:0005623(cell);GO:0005622(intracellular);GO:000557…	NA	11.8828	OK	10.1504	OK	8.66887	OK	10.8491	OK	11.1134	OK	9.41151	OK
ENSSSCG00000028588	ENSSSCT00000030748	Uncharacterized protein	GO:0000166(nucleotide binding);GO:0003676(nucleic acid binding);GO:0003674(molecular_function)	NA	20.9458	OK	13.9847	OK	11.9458	OK	14.694	OK	16.3477	OK	16.5873	OK
ENSSSCG00000028978	ENSSSCT00000024601	"carbamoyl-phosphate synthetase 2, aspartate transcarbamylase, and dihydroorotase "	GO:0016874(ligase activity);GO:0006520(cellular amino acid metabolic process);GO:0043167(ion binding);GO:0005524(ATP binding);GO:0046872(metal ion binding);GO:0008152(metabolic process);GO:0003824(catalytic activity);GO:0016787(hydrolase activity);GO:0044281(small molecule metabolic process);GO:0016810("hydrolase activity, acting on carbon-nitrogen (but not peptide) bonds");GO:0003674(molecular_f…	NA	0.642402	OK	0.498905	OK	0.469679	OK	0.434933	OK	0.696843	OK	0.532392	OK
ENSSSCG00000027543	ENSSSCT00000030709	Uncharacterized protein	GO:0006629(lipid metabolic process);GO:0007165(signal transduction);GO:0003674(molecular_function);GO:0008150(biological_process);GO:0005488(binding);GO:0048015(phosphatidylinositol-mediated signaling);GO:0046854(phosphatidylinositol phosphorylation)	NA	12.6016	OK	7.95289	OK	6.78961	OK	6.96706	OK	10.2087	OK	10.2959	OK
ENSSSCG00000009341	ENSSSCT00000010237	NEDD4 binding protein 2-like 2	GO:0017053(transcriptional repressor complex);GO:1902035(positive regulation of hematopoietic stem cell proliferation);GO:1902037(negative regulation of hematopoietic stem cell differentiation);GO:0019899(enzyme binding);GO:0005515(protein binding);GO:0070062(extracellular exosome);GO:0005634(nucleus)	NA	1.10966	OK	0.841085	OK	0.594848	OK	1.0641	OK	1.33661	OK	1.08772	OK
ENSSSCG00000025429	ENSSSCT00000023370	phosphatidylinositol-binding clathrin assembly protein	GO:0008289(lipid binding);GO:0006461(protein complex assembly);GO:0043167(ion binding);GO:0061024(membrane organization);GO:0016192(vesicle-mediated transport);GO:0006810(transport);GO:0065003(macromolecular complex assembly);GO:0022607(cellular component assembly);GO:0043234(protein complex);GO:0005737(cytoplasm);GO:0005623(cell);GO:0005622(intracellular);GO:0005575(cellular_component);GO:000367…	NA	23.2036	OK	13.5545	OK	15.9585	OK	19.7239	OK	20.0804	OK	18.6947	OK
ENSSSCG00000028450;ENSSSCG00000028450	ENSSSCT00000022616;ENSSSCT00000028340	Uncharacterized protein ;Uncharacterized protein	GO:0055085(transmembrane transport);GO:0016021(integral component of membrane);GO:0006810(transport);GO:0005575(cellular_component);GO:0008150(biological_process)	NA	3.85566	OK	2.33261	OK	3.58227	OK	3.50706	OK	3.57885	OK	2.89899	OK
ENSSSCG00000025661	ENSSSCT00000028534	Uncharacterized protein	GO:0043226(organelle);GO:0005634(nucleus);GO:0005623(cell);GO:0005622(intracellular);GO:0005575(cellular_component)	NA	5.77104	OK	4.50777	OK	4.17218	OK	4.20059	OK	4.99959	OK	4.58544	OK
ENSSSCG00000020828	ENSSSCT00000024786	Uncharacterized protein	NA	NA	0.565835	OK	0.260639	OK	0.31858	OK	0.311507	OK	0.711617	OK	0.628141	OK
ENSSSCG00000030091	ENSSSCT00000023865	Uncharacterized protein	GO:0003674(molecular_function);GO:0005515(protein binding)	NA	0.19381	OK	0.18058	OK	0.145843	OK	0.214563	OK	0.264285	OK	0.189029	OK
ENSSSCG00000028651	ENSSSCT00000026120	exocyst complex component 3-like 4	NA	NA	7.55338	OK	7.24935	OK	6.0816	OK	8.96038	OK	8.00728	OK	5.76113	OK
ENSSSCG00000014742;ENSSSCG00000014742	ENSSSCT00000016093;ENSSSCT00000027463	Olfactory receptor ;Olfactory receptor	GO:0050877(neurological system process);GO:0007165(signal transduction);GO:0004871(signal transducer activity);GO:0005886(plasma membrane);GO:0016020(membrane);GO:0016021(integral component of membrane);GO:0007186(G-protein coupled receptor signaling pathway);GO:0004930(G-protein coupled receptor activity);GO:0007608(sensory perception of smell);GO:0004984(olfactory receptor activity);GO:0050896(…	NA	0.0526643	OK	0.344362	OK	0.102422	OK	0.235645	OK	0.546607	OK	0.596967	OK
ENSSSCG00000028002	ENSSSCT00000030060	Uncharacterized protein	GO:0019904(protein domain specific binding);GO:0003674(molecular_function)	NA	131.203	OK	66.865	OK	76.8208	OK	86.3415	OK	111.894	OK	94.6116	OK
ENSSSCG00000021707	ENSSSCT00000031919	adenylate cyclase 7	GO:0016829(lyase activity);GO:0007165(signal transduction);GO:0030819(positive regulation of cAMP biosynthetic process);GO:0071361(cellular response to ethanol);GO:0016021(integral component of membrane);GO:0000166(nucleotide binding);GO:0044281(small molecule metabolic process);GO:0009058(biosynthetic process);GO:0005575(cellular_component);GO:0003674(molecular_function);GO:0034641(cellular nitr…	NA	2.37405	OK	2.09969	OK	1.94677	OK	3.01966	OK	3.04674	OK	2.43228	OK
ENSSSCG00000021644	ENSSSCT00000028421	bromodomain containing 7	GO:0090544(BAF-type complex);GO:0005515(protein binding);GO:0002039(p53 binding);GO:0070577(lysine-acetylated histone binding);GO:0035066(positive regulation of histone acetylation);GO:0006357(regulation of transcription from RNA polymerase II promoter);GO:0008285(negative regulation of cell proliferation);GO:0045893("positive regulation of transcription, DNA-templated");GO:2000134(negative regul…	NA	23.0238	OK	14.3846	OK	12.3429	OK	14.3934	OK	17.7234	OK	15.9099	OK
ENSSSCG00000023888	ENSSSCT00000023484	glutathione peroxidase 7	GO:0016491(oxidoreductase activity);GO:0004096(catalase activity);GO:0005783(endoplasmic reticulum);GO:0004601(peroxidase activity);GO:0005515(protein binding);GO:0055114(oxidation-reduction process);GO:0003674(molecular_function);GO:0006950(response to stress);GO:0008150(biological_process);GO:0004602(glutathione peroxidase activity);GO:0006979(response to oxidative stress)	NA	0.533451	OK	0.409371	OK	0.263537	OK	0.463013	OK	0.207896	OK	0.388501	OK
ENSSSCG00000025012	ENSSSCT00000023736	Uncharacterized protein	GO:0051279(regulation of release of sequestered calcium ion into cytosol);GO:0045669(positive regulation of osteoblast differentiation);GO:0010837(regulation of keratinocyte proliferation);GO:0048193(Golgi vesicle transport);GO:0005938(cell cortex);GO:0005911(cell-cell junction);GO:0005829(cytosol);GO:0005634(nucleus);GO:0005515(protein binding);GO:0001938(positive regulation of endothelial cell …	NA	1.56225	OK	5.63511	OK	2.67982	OK	3.77289	OK	2.05569	OK	1.70043	OK
ENSSSCG00000026449;ENSSSCG00000026449	ENSSSCT00000026209;ENSSSCT00000031638	lysine (K)-specific demethylase 4A ;lysine (K)-specific demethylase 4A	GO:0032452(histone demethylase activity);GO:0014898(cardiac muscle hypertrophy in response to stress);GO:0043226(organelle);GO:0005634(nucleus);GO:0043167(ion binding);GO:0046872(metal ion binding);GO:0008270(zinc ion binding);GO:0005623(cell);GO:0005622(intracellular);GO:0005575(cellular_component);GO:0003674(molecular_function);GO:0005515(protein binding);GO:0016577(histone demethylation);GO:00…	NA	6.89808	OK	5.28151	OK	3.85549	OK	5.6368	OK	6.59964	OK	5.35342	OK
ENSSSCG00000025171;ENSSSCG00000025171;ENSSSCG00000025171	ENSSSCT00000023609;ENSSSCT00000032162;ENSSSCT00000023787	Uncharacterized protein ;Uncharacterized protein ;Uncharacterized protein	GO:0009058(biosynthetic process);GO:0034641(cellular nitrogen compound metabolic process);GO:0008150(biological_process);GO:0006366(transcription from RNA polymerase II promoter)	NA	1.50036	OK	0.888315	OK	1.38758	OK	1.36089	OK	1.55198	OK	1.32203	OK
ENSSSCG00000024946	ENSSSCT00000032376	Uncharacterized protein	NA	NA	9.67122	OK	7.83018	OK	6.88231	OK	8.40082	OK	8.97626	OK	9.12611	OK
ENSSSCG00000024996	ENSSSCT00000029295	mitogen-activated protein kinase-activated protein kinase 2	GO:0044351(macropinocytosis);GO:0002224(toll-like receptor signaling pathway);GO:0032675(regulation of interleukin-6 production);GO:0048839(inner ear development);GO:0042535(positive regulation of tumor necrosis factor biosynthetic process);GO:0038066(p38MAPK cascade);GO:0048255(mRNA stabilization);GO:0032496(response to lipopolysaccharide);GO:0006954(inflammatory response);GO:0006468(protein pho…	NA	2.75613	OK	4.58187	OK	2.37783	OK	3.40537	OK	4.27172	OK	2.12425	OK
ENSSSCG00000022271	ENSSSCT00000023328	Uncharacterized protein	GO:0005739(mitochondrion);GO:0016021(integral component of membrane);GO:0005575(cellular_component)	NA	13.1529	OK	6.36268	OK	6.97901	OK	6.4037	OK	7.71921	OK	6.22607	OK
ENSSSCG00000025437	ENSSSCT00000029234	Uncharacterized protein	NA	NA	134.918	OK	99.2945	OK	86.65	OK	120.914	OK	136.358	OK	123.109	OK
ENSSSCG00000003820	ENSSSCT00000004227	ubiquitin specific peptidase 1	GO:0001501(skeletal system development);GO:0009411(response to UV);GO:0006282(regulation of DNA repair);GO:0035520(monoubiquitinated protein deubiquitination);GO:0016579(protein deubiquitination);GO:0005515(protein binding);GO:0004843(ubiquitin-specific protease activity);GO:0005634(nucleus);GO:0008233(peptidase activity);GO:0016787(hydrolase activity);GO:0008234(cysteine-type peptidase activity)…	NA	17.7602	OK	12.6147	OK	12.2366	OK	14.1965	OK	17.493	OK	14.9014	OK
ENSSSCG00000024572	ENSSSCT00000026885	-	GO:0007165(signal transduction);GO:0003674(molecular_function);GO:0008150(biological_process);GO:0005085(guanyl-nucleotide exchange factor activity);GO:0043547(positive regulation of GTPase activity);GO:0007264(small GTPase mediated signal transduction)	NA	19.314	OK	9.41849	OK	8.86897	OK	12.4801	OK	17.9702	OK	15.3165	OK
ENSSSCG00000026375	ENSSSCT00000029286	Uncharacterized protein	GO:0022857(transmembrane transporter activity);GO:0055085(transmembrane transport);GO:0016020(membrane);GO:0016021(integral component of membrane);GO:0006810(transport);GO:0005575(cellular_component);GO:0003674(molecular_function);GO:0008150(biological_process);GO:0015171(amino acid transmembrane transporter activity);GO:0003333(amino acid transmembrane transport)	NA	6.93743	OK	5.72627	OK	4.79192	OK	5.52394	OK	5.6538	OK	5.61068	OK
ENSSSCG00000027519	ENSSSCT00000031485	myomesin 3	GO:0031430(M band);GO:0042803(protein homodimerization activity);GO:0003674(molecular_function);GO:0005515(protein binding)	NA	0.20513	OK	0.111661	OK	0.0542845	OK	0.343684	OK	0.213293	OK	0.0786938	OK
ENSSSCG00000023922	ENSSSCT00000023173	Uncharacterized protein	GO:0016798("hydrolase activity, acting on glycosyl bonds");GO:0005975(carbohydrate metabolic process);GO:0008152(metabolic process);GO:0016787(hydrolase activity);GO:0003674(molecular_function);GO:0008150(biological_process);GO:0004553("hydrolase activity, hydrolyzing O-glycosyl compounds")	NA	4.39999	OK	2.58905	OK	3.569	OK	6.20104	OK	8.09335	OK	7.52775	OK
ENSSSCG00000026783	ENSSSCT00000023959	Uncharacterized protein	NA	NA	0.238119	OK	0.159979	OK	0.0498652	OK	0.296609	OK	0.162885	OK	0	OK
ENSSSCG00000021555;ENSSSCG00000021555;ENSSSCG00000021555	ENSSSCT00000028311;ENSSSCT00000031743;ENSSSCT00000032281	-;-;-	GO:0003674(molecular_function);GO:0005515(protein binding)	NA	1.15582	OK	0.899069	OK	0.962989	OK	1.03991	OK	1.27654	OK	1.07549	OK
ENSSSCG00000029897	ENSSSCT00000030215	Uncharacterized protein	GO:0006399(tRNA metabolic process);GO:0008168(methyltransferase activity);GO:0003674(molecular_function);GO:0034641(cellular nitrogen compound metabolic process);GO:0008150(biological_process);GO:0008033(tRNA processing);GO:0032259(methylation)	NA	3.27834	OK	2.18018	OK	3.06139	OK	2.69337	OK	3.35847	OK	2.38443	OK
ENSSSCG00000026229	ENSSSCT00000027606	pterin-4 alpha-carbinolamine dehydratase/dimerization cofactor of hepatocyte nuclear factor 1 alpha (TCF1) 2	GO:0004505(phenylalanine 4-monooxygenase activity);GO:0051291(protein heterooligomerization);GO:0051289(protein homotetramerization);GO:0055114(oxidation-reduction process);GO:0005739(mitochondrion);GO:0005634(nucleus);GO:0005515(protein binding);GO:0051186(cofactor metabolic process);GO:0045893("positive regulation of transcription, DNA-templated");GO:0016829(lyase activity);GO:0009058(biosynthe…	NA	32.1796	OK	19.0963	OK	15.1784	OK	16.9427	OK	31.0341	OK	27.6721	OK
ENSSSCG00000022339	ENSSSCT00000029442	Uncharacterized protein	NA	NA	10.9031	OK	6.5451	OK	7.64739	OK	7.62084	OK	8.46347	OK	9.52793	OK
ENSSSCG00000027681	ENSSSCT00000025090	zinc finger RNA binding protein	GO:0043167(ion binding);GO:0046872(metal ion binding);GO:0008270(zinc ion binding);GO:0003676(nucleic acid binding);GO:0003674(molecular_function);GO:0044822(poly(A) RNA binding);GO:0005515(protein binding);GO:0005654(nucleoplasm)	NA	4.23172	OK	3.51243	OK	3.15705	OK	3.54118	OK	3.72135	OK	3.13463	OK
ENSSSCG00000026134	ENSSSCT00000027111	Uncharacterized protein	GO:0043167(ion binding);GO:0016772("transferase activity, transferring phosphorus-containing groups");GO:0005524(ATP binding);GO:0008152(metabolic process);GO:0003674(molecular_function);GO:0008150(biological_process)	NA	12.5545	OK	13.7388	OK	9.17306	OK	12.6788	OK	16.036	OK	15.8708	OK
ENSSSCG00000024489	ENSSSCT00000029559	-	NA	NA	3.39015	OK	1.70526	OK	1.83912	OK	2.1985	OK	2.48809	OK	2.09304	OK
ENSSSCG00000027919	ENSSSCT00000022827	"phenylalanyl-tRNA synthetase 2, mitochondrial "	GO:0005739(mitochondrion);GO:0005515(protein binding);GO:0016874(ligase activity);GO:0006399(tRNA metabolic process);GO:0006520(cellular amino acid metabolic process);GO:0043167(ion binding);GO:0005524(ATP binding);GO:0005737(cytoplasm);GO:0044281(small molecule metabolic process);GO:0003723(RNA binding);GO:0005623(cell);GO:0005622(intracellular);GO:0005575(cellular_component);GO:0003674(molecula…	NA	13.3181	OK	5.71909	OK	8.21978	OK	7.0596	OK	7.75965	OK	6.57869	OK
ENSSSCG00000021148	ENSSSCT00000029322	Uncharacterized protein	GO:0003924(GTPase activity);GO:0034655(nucleobase-containing compound catabolic process);GO:0007165(signal transduction);GO:0043167(ion binding);GO:0006913(nucleocytoplasmic transport);GO:0000166(nucleotide binding);GO:0016020(membrane);GO:0005622(intracellular);GO:0006184(obsolete GTP catabolic process);GO:0005525(GTP binding);GO:0044281(small molecule metabolic process);GO:0009056(catabolic pro…	NA	0.478753	OK	0.217419	OK	0.413289	OK	0.379565	OK	0.43677	OK	0.371741	OK
ENSSSCG00000023386	ENSSSCT00000029312	Uncharacterized protein	GO:0003674(molecular_function);GO:0005515(protein binding)	NA	0.23778	OK	0.105614	OK	0.131749	OK	0.138607	OK	0.0884363	OK	0.166677	OK
ENSSSCG00000020746;ENSSSCG00000020746	ENSSSCT00000026765;ENSSSCT00000031979	tripartite motif containing 7 ;tripartite motif containing 7	GO:0005737(cytoplasm);GO:0005634(nucleus);GO:0043167(ion binding);GO:0046872(metal ion binding);GO:0008270(zinc ion binding);GO:0005622(intracellular);GO:0005623(cell);GO:0005575(cellular_component);GO:0003674(molecular_function);GO:0005515(protein binding)	NA	0.150364	OK	0.0917307	OK	0.251632	OK	0.188487	OK	0.167926	OK	0.0508916	OK
ENSSSCG00000027175	ENSSSCT00000030343	hypoxanthine-guanine phosphoribosyltransferase	GO:0046083(adenine metabolic process);GO:0006168(adenine salvage);GO:0021756(striatum development);GO:0019835(cytolysis);GO:0007625(grooming behavior);GO:0001975(response to amphetamine);GO:0021954(central nervous system neuron development);GO:0021895(cerebral cortex neuron differentiation);GO:0046651(lymphocyte proliferation);GO:0042417(dopamine metabolic process);GO:0007626(locomotory behavior)…	NA	101.237	OK	73.97	OK	87.2802	OK	71.3815	OK	86.4651	OK	79.1118	OK
ENSSSCG00000022942	ENSSSCT00000029950	PHD finger protein 6	GO:0043021(ribonucleoprotein complex binding);GO:0015631(tubulin binding);GO:0097110(scaffold protein binding);GO:0051219(phosphoprotein binding);GO:0042826(histone deacetylase binding);GO:0019899(enzyme binding);GO:0005730(nucleolus);GO:0044822(poly(A) RNA binding);GO:0005654(nucleoplasm);GO:0042393(histone binding);GO:0005634(nucleus);GO:0043167(ion binding);GO:0008270(zinc ion binding);GO:0003…	NA	6.37728	OK	4.78079	OK	4.01278	OK	4.25324	OK	4.78871	OK	4.52208	OK
ENSSSCG00000021220	ENSSSCT00000024050	"creatine kinase, brain "	GO:0043209(myelin sheath);GO:0005739(mitochondrion);GO:0005515(protein binding);GO:0021762(substantia nigra development);GO:0070062(extracellular exosome);GO:0016301(kinase activity);GO:0016772("transferase activity, transferring phosphorus-containing groups");GO:0003674(molecular_function)	NA	3.70478	OK	2.72946	OK	1.36804	OK	1.92857	OK	2.20895	OK	1.50572	OK
ENSSSCG00000029431	ENSSSCT00000030476	Uncharacterized protein	NA	NA	0.177059	OK	0.051892	OK	0.0600492	OK	0.0584757	OK	0.322262	OK	0.27557	OK
ENSSSCG00000026336	ENSSSCT00000022741	Uncharacterized protein	GO:0003677(DNA binding);GO:0043167(ion binding);GO:0005524(ATP binding);GO:0016787(hydrolase activity);GO:0003676(nucleic acid binding);GO:0003674(molecular_function)	NA	0.0462165	OK	6.54313	OK	0.0159549	OK	1.459	OK	0.0211692	OK	0	OK
ENSSSCG00000024811	ENSSSCT00000027368	Uncharacterized protein	GO:0006464(cellular protein modification process);GO:0043226(organelle);GO:0005634(nucleus);GO:0043234(protein complex);GO:0005623(cell);GO:0005622(intracellular);GO:0005575(cellular_component);GO:0008150(biological_process);GO:0010388(cullin deneddylation);GO:0008180(COP9 signalosome)	NA	0.258458	OK	0.268581	OK	0.207217	OK	0.101683	OK	0.135938	OK	0.205446	OK
ENSSSCG00000025243	ENSSSCT00000028764	SH3-domain GRB2-like (endophilin) interacting protein 1	GO:0030122(AP-2 adaptor complex);GO:0097320(membrane tubulation);GO:0048260(positive regulation of receptor-mediated endocytosis);GO:0030136(clathrin-coated vesicle);GO:0005543(phospholipid binding);GO:0015631(tubulin binding);GO:0008017(microtubule binding);GO:0005515(protein binding);GO:0017124(SH3 domain binding);GO:0005905(coated pit);GO:0005737(cytoplasm);GO:0005886(plasma membrane);GO:00161…	NA	0.332302	OK	0.241674	OK	0.350053	OK	0.42144	OK	0.332997	OK	0.360937	OK
ENSSSCG00000025395	ENSSSCT00000030208	Tctex1 domain containing 1	GO:0005515(protein binding)	NA	0	OK	0	OK	0.0890281	OK	0.0911765	OK	0.0613212	OK	0.0543063	OK
ENSSSCG00000022305	ENSSSCT00000025606	WD repeat domain 78	GO:0002244(hematopoietic progenitor cell differentiation);GO:0003674(molecular_function);GO:0005515(protein binding)	NA	0.0280888	OK	0.0601269	OK	0.0657353	OK	0.100822	OK	0.130473	OK	0.0686001	OK
ENSSSCG00000030292	ENSSSCT00000025895	Uncharacterized protein	NA	NA	1.71698	OK	2.08325	OK	1.75949	OK	1.65333	OK	1.38664	OK	1.16104	OK
ENSSSCG00000027208	ENSSSCT00000026758	Uncharacterized protein	GO:0043167(ion binding);GO:0046872(metal ion binding);GO:0008270(zinc ion binding);GO:0003674(molecular_function);GO:0005515(protein binding)	NA	0.591077	OK	1.61261	OK	0.742321	OK	0.504774	OK	1.58412	OK	1.10934	OK
ENSSSCG00000020811	ENSSSCT00000023095	Uncharacterized protein	GO:0005694(chromosome);GO:0043226(organelle);GO:0051301(cell division);GO:0051276(chromosome organization);GO:0007067(mitotic nuclear division);GO:0007059(chromosome segregation);GO:0007049(cell cycle);GO:0043234(protein complex);GO:0005623(cell);GO:0005622(intracellular);GO:0005575(cellular_component);GO:0034641(cellular nitrogen compound metabolic process);GO:0006259(DNA metabolic process);GO:0…	NA	0.509199	OK	0.426574	OK	0.292248	OK	0.315529	OK	1.23664	OK	0.915292	OK
ENSSSCG00000020677;ENSSSCG00000020677	ENSSSCT00000029121;ENSSSCT00000026853	Uncharacterized protein ;Uncharacterized protein	GO:0016491(oxidoreductase activity);GO:0055114(oxidation-reduction process);GO:0003674(molecular_function);GO:0008150(biological_process)	NA	5.7196	OK	3.74275	OK	2.81547	OK	2.5675	OK	6.50847	OK	4.78298	OK
ENSSSCG00000030543	ENSSSCT00000031309	coactosin-like F-actin binding protein 1	GO:0050832(defense response to fungus);GO:0005515(protein binding);GO:0008092(cytoskeletal protein binding);GO:0005622(intracellular);GO:0003779(actin binding);GO:0005623(cell);GO:0005575(cellular_component);GO:0003674(molecular_function);GO:0019899(enzyme binding);GO:0070062(extracellular exosome)	NA	0.40578	OK	0.394792	OK	0.362536	OK	0.22498	OK	0.30851	OK	1.0616	OK
ENSSSCG00000030543	ENSSSCT00000031309	coactosin-like F-actin binding protein 1	GO:0050832(defense response to fungus);GO:0005515(protein binding);GO:0008092(cytoskeletal protein binding);GO:0005622(intracellular);GO:0003779(actin binding);GO:0005623(cell);GO:0005575(cellular_component);GO:0003674(molecular_function);GO:0019899(enzyme binding);GO:0070062(extracellular exosome)	NA	10.1407	OK	5.94391	OK	8.19774	OK	6.98425	OK	10.176	OK	9.04959	OK
ENSSSCG00000029362	ENSSSCT00000030728	charged multivesicular body protein 2A	GO:0005829(cytosol);GO:0005515(protein binding);GO:0007034(vacuolar transport);GO:1903543(positive regulation of exosomal secretion);GO:0060548(negative regulation of cell death);GO:0010324(membrane invagination);GO:0006997(nucleus organization);GO:0007080(mitotic metaphase plate congression);GO:0010824(regulation of centrosome duplication);GO:0000920(cell separation after cytokinesis);GO:0039702…	NA	67.0647	OK	44.5094	OK	35.7778	OK	47.8319	OK	68.9845	OK	55.3952	OK
ENSSSCG00000026649	ENSSSCT00000030694	methylenetetrahydrofolate dehydrogenase (NADP+ dependent) 1-like	GO:0051186(cofactor metabolic process);GO:0006520(cellular amino acid metabolic process);GO:0016491(oxidoreductase activity);GO:0055114(oxidation-reduction process);GO:0003824(catalytic activity);GO:0044281(small molecule metabolic process);GO:0009058(biosynthetic process);GO:0003674(molecular_function);GO:0034641(cellular nitrogen compound metabolic process);GO:0008150(biological_process);GO:000…	NA	2.00212	OK	1.24711	OK	1.45787	OK	2.33177	OK	1.84857	OK	1.91462	OK
ENSSSCG00000028097	ENSSSCT00000027380	Uncharacterized protein	GO:0001071(nucleic acid binding transcription factor activity);GO:0043226(organelle);GO:0005634(nucleus);GO:0045893("positive regulation of transcription, DNA-templated");GO:0006351("transcription, DNA-templated");GO:0003700(sequence-specific DNA binding transcription factor activity);GO:0009058(biosynthetic process);GO:0005623(cell);GO:0005622(intracellular);GO:0005575(cellular_component);GO:000…	NA	22.7644	OK	18.7442	OK	13.2351	OK	20.112	OK	25.6667	OK	22.4982	OK
ENSSSCG00000021448;ENSSSCG00000021448;ENSSSCG00000021448	ENSSSCT00000030454;ENSSSCT00000027507;ENSSSCT00000028415	coiled-coil domain containing 17 ;coiled-coil domain containing 17 ;coiled-coil domain containing 17	GO:0005515(protein binding)	NA	0.0954625	OK	0.262325	OK	0.132982	OK	0.0881883	OK	0.0994196	OK	0.0852019	OK
ENSSSCG00000029573	ENSSSCT00000022777	nuclear autoantigenic sperm protein (histone-binding)	GO:0042393(histone binding);GO:0005634(nucleus);GO:0005515(protein binding);GO:0000790(nuclear chromatin);GO:0006335(DNA replication-dependent nucleosome assembly);GO:0006336(DNA replication-independent nucleosome assembly);GO:0043234(protein complex);GO:0006334(nucleosome assembly);GO:0032403(protein complex binding);GO:0005654(nucleoplasm);GO:0003674(molecular_function)	NA	8.55858	OK	6.6287	OK	5.68104	OK	6.08941	OK	9.21015	OK	8.34019	OK
ENSSSCG00000028344	ENSSSCT00000023109	-	GO:0003674(molecular_function);GO:0005515(protein binding)	NA	0.582116	OK	0.587634	OK	0.394415	OK	1.11482	OK	0.582911	OK	0.270996	OK
ENSSSCG00000027789	ENSSSCT00000027880	DEAD (Asp-Glu-Ala-Asp) box polypeptide 23	GO:0071013(catalytic step 2 spliceosome);GO:0005682(U5 snRNP);GO:0005739(mitochondrion);GO:0005730(nucleolus);GO:0044822(poly(A) RNA binding);GO:0005515(protein binding);GO:0070062(extracellular exosome);GO:0005654(nucleoplasm);GO:0005886(plasma membrane);GO:0005634(nucleus);GO:0016887(ATPase activity);GO:0004386(helicase activity);GO:0034655(nucleobase-containing compound catabolic process);GO:0…	NA	5.71135	OK	4.16155	OK	3.21754	OK	4.15646	OK	4.76418	OK	3.90473	OK
ENSSSCG00000030576	ENSSSCT00000032299	Uncharacterized protein	GO:0006464(cellular protein modification process);GO:0007165(signal transduction);GO:0016301(kinase activity);GO:0004871(signal transducer activity);GO:0043167(ion binding);GO:0016020(membrane);GO:0006468(protein phosphorylation);GO:0005524(ATP binding);GO:0005575(cellular_component);GO:0003674(molecular_function);GO:0008150(biological_process);GO:0007169(transmembrane receptor protein tyrosine k…	NA	0.0847804	OK	0.060039	OK	0.226408	OK	0.336031	OK	0.179812	OK	0.254372	OK
ENSSSCG00000023965	ENSSSCT00000027729	Uncharacterized protein	GO:0003674(molecular_function);GO:0005515(protein binding)	NA	0.403096	OK	0.527485	OK	0.681703	OK	0.330548	OK	0.893207	OK	0.50348	OK
ENSSSCG00000014916	ENSSSCT00000016272	Uncharacterized protein	NA	NA	12.6668	OK	2.5453	OK	4.02261	OK	0	OK	0	OK	0	OK
ENSSSCG00000024896	ENSSSCT00000030949	Uncharacterized protein	GO:0032099(negative regulation of appetite);GO:0046321(positive regulation of fatty acid oxidation);GO:0042752(regulation of circadian rhythm);GO:0045722(positive regulation of gluconeogenesis);GO:0070166(enamel mineralization);GO:0032922(circadian regulation of gene expression);GO:0008544(epidermis development);GO:0001190(RNA polymerase II transcription factor binding transcription factor activi…	NA	7.2039	OK	9.26735	OK	8.13461	OK	11.8272	OK	6.86237	OK	7.13257	OK
ENSSSCG00000023673;ENSSSCG00000023673	ENSSSCT00000030712;ENSSSCT00000023303	Uncharacterized protein ;Uncharacterized protein	NA	NA	0.10833	OK	0.0753872	OK	0.196874	OK	0	OK	0.11718	OK	0	OK
ENSSSCG00000027475	ENSSSCT00000029533	WD repeat domain 81	GO:0010923(negative regulation of phosphatase activity);GO:0003674(molecular_function);GO:0005515(protein binding)	NA	5.13294	OK	3.79613	OK	3.15888	OK	4.94452	OK	5.83951	OK	4.44856	OK
ENSSSCG00000027475	ENSSSCT00000029533	WD repeat domain 81	GO:0010923(negative regulation of phosphatase activity);GO:0003674(molecular_function);GO:0005515(protein binding)	NA	6.15212	OK	3.314	OK	1.93607	OK	2.30353	OK	3.32175	OK	4.62888	OK
ENSSSCG00000027475	ENSSSCT00000029533	WD repeat domain 81	GO:0010923(negative regulation of phosphatase activity);GO:0003674(molecular_function);GO:0005515(protein binding)	NA	2.4979	OK	2.01852	OK	1.52424	OK	0.962586	OK	1.59947	OK	2.22787	OK
ENSSSCG00000021814	ENSSSCT00000028293	"zinc finger, MYM-type 2 "	GO:0005515(protein binding);GO:0043167(ion binding);GO:0016605(PML body);GO:0031624(ubiquitin conjugating enzyme binding);GO:0008270(zinc ion binding);GO:0003674(molecular_function)	NA	13.4271	OK	7.58593	OK	10.3413	OK	14.3159	OK	15.8485	OK	14.1824	OK
ENSSSCG00000024197	ENSSSCT00000026724	Uncharacterized protein	GO:0008233(peptidase activity);GO:0008152(metabolic process);GO:0003674(molecular_function);GO:0008150(biological_process);GO:0004843(ubiquitin-specific protease activity);GO:0005515(protein binding)	NA	5.32762	OK	4.21785	OK	4.65824	OK	4.99311	OK	5.45087	OK	4.31242	OK
ENSSSCG00000029609	ENSSSCT00000030332	sugar phosphate exchanger 3	GO:0055085(transmembrane transport);GO:0016021(integral component of membrane);GO:0006810(transport);GO:0005575(cellular_component);GO:0008150(biological_process)	NA	1.2006	OK	0.943522	OK	1.06239	OK	0.96721	OK	1.75541	OK	0.930539	OK
ENSSSCG00000020925	ENSSSCT00000027916	Uncharacterized protein	GO:0022857(transmembrane transporter activity);GO:0055085(transmembrane transport);GO:0016020(membrane);GO:0016021(integral component of membrane);GO:0006810(transport);GO:0005215(transporter activity);GO:0006811(ion transport);GO:0005575(cellular_component);GO:0003674(molecular_function);GO:0008150(biological_process);GO:0015379(potassium:chloride symporter activity);GO:0015377(cation:chloride s…	NA	0.964572	OK	0.618176	OK	0.52919	OK	0.640064	OK	0.908865	OK	0.686548	OK
ENSSSCG00000021099	ENSSSCT00000027949	-	GO:0003674(molecular_function);GO:0005515(protein binding)	NA	9.90314	OK	6.1957	OK	6.00849	OK	7.06128	OK	8.68643	OK	9.25993	OK
ENSSSCG00000028968	ENSSSCT00000022276	"ras-related C3 botulinum toxin substrate 1 (rho family, small GTP binding protein Rac1) "	GO:0048532(anatomical structure arrangement);GO:0043652(engulfment of apoptotic cell);GO:0021831(embryonic olfactory bulb interneuron precursor migration);GO:0006972(hyperosmotic response);GO:0030742(GTP-dependent protein binding);GO:0002093(auditory receptor cell morphogenesis);GO:0010762(regulation of fibroblast migration);GO:0043552(positive regulation of phosphatidylinositol 3-kinase activity…	NA	44.9587	OK	36.6473	OK	32.698	OK	42.2153	OK	47.6788	OK	42.4778	OK
ENSSSCG00000027741	ENSSSCT00000022365	Uncharacterized protein	GO:0001071(nucleic acid binding transcription factor activity);GO:0043167(ion binding);GO:0046872(metal ion binding);GO:0003676(nucleic acid binding);GO:0006355("regulation of transcription, DNA-templated");GO:0003700(sequence-specific DNA binding transcription factor activity);GO:0003674(molecular_function);GO:0008150(biological_process)	NA	2.6487	OK	2.07479	OK	1.60456	OK	1.98285	OK	2.75854	OK	2.7397	OK
ENSSSCG00000029224	ENSSSCT00000023768	Uncharacterized protein	NA	NA	0.135484	OK	1.29061	OK	0.28462	OK	0.122435	OK	0.086466	OK	0.0377441	OK
ENSSSCG00000028657	ENSSSCT00000023811	"Yip1 domain family, member 5 "	GO:0042175(nuclear outer membrane-endoplasmic reticulum membrane network);GO:0060628(regulation of ER to Golgi vesicle-mediated transport);GO:0030134(ER to Golgi transport vesicle);GO:0070971(endoplasmic reticulum exit site)	NA	50.2244	OK	32.1128	OK	33.7707	OK	31.619	OK	43.869	OK	39.7331	OK
ENSSSCG00000027749	ENSSSCT00000023108	Uncharacterized protein	NA	NA	0.0176518	OK	0.0614311	OK	0.0115486	OK	0.0276677	OK	0.095011	OK	0.0176477	OK
ENSSSCG00000026201	ENSSSCT00000022615	interferon alpha/beta receptor 2	GO:0008283(cell proliferation);GO:0006357(regulation of transcription from RNA polymerase II promoter);GO:0035455(response to interferon-alpha);GO:0004905(type I interferon receptor activity);GO:0019962(type I interferon binding);GO:0005887(integral component of plasma membrane);GO:0019901(protein kinase binding);GO:0005615(extracellular space)	NA	10.8554	OK	5.30229	OK	5.75973	OK	8.1997	OK	9.65549	OK	8.13185	OK
ENSSSCG00000023748	ENSSSCT00000031321	"family with sequence similarity 96, member B "	GO:0007059(chromosome segregation);GO:0071817(MMXD complex);GO:0097361(CIA complex);GO:0005819(spindle);GO:0005515(protein binding);GO:0005654(nucleoplasm);GO:0005737(cytoplasm);GO:0005634(nucleus)	NA	1.66643	OK	1.34759	OK	1.15856	OK	1.6556	OK	1.82108	OK	1.43387	OK
ENSSSCG00000023748;ENSSSCG00000023748	ENSSSCT00000031321;ENSSSCT00000029416	"family with sequence similarity 96, member B ";"family with sequence similarity 96, member B "	GO:0007059(chromosome segregation);GO:0071817(MMXD complex);GO:0097361(CIA complex);GO:0005819(spindle);GO:0005515(protein binding);GO:0005654(nucleoplasm);GO:0005737(cytoplasm);GO:0005634(nucleus)	NA	3.96185	OK	2.49476	OK	2.23141	OK	3.1877	OK	4.36438	OK	3.32945	OK
ENSSSCG00000026552	ENSSSCT00000028239	"Sus scrofa hippocampus abundant transcript-like 1 (HIATL1), mRNA. "	GO:0055085(transmembrane transport);GO:0005886(plasma membrane);GO:0016020(membrane);GO:0016021(integral component of membrane);GO:0006810(transport);GO:0005215(transporter activity);GO:0005623(cell);GO:0005575(cellular_component);GO:0003674(molecular_function);GO:0008150(biological_process)	NA	15.5756	OK	9.97276	OK	7.59482	OK	9.18319	OK	12.9595	OK	10.6254	OK
ENSSSCG00000023217	ENSSSCT00000025279	"Sus scrofa dynactin 6 (DCTN6), mRNA. "	GO:0005856(cytoskeleton);GO:0043226(organelle);GO:0043234(protein complex);GO:0005623(cell);GO:0005622(intracellular);GO:0005575(cellular_component);GO:0005869(dynactin complex)	NA	16.0361	OK	7.04063	OK	8.30677	OK	10.7496	OK	13.0321	OK	9.73402	OK
ENSSSCG00000023791	ENSSSCT00000024127	transmembrane protein 229B	NA	NA	26.4308	OK	14.3512	OK	10.9261	OK	15.5405	OK	21.7357	OK	22.4631	OK
ENSSSCG00000024266	ENSSSCT00000024078	Uncharacterized protein	GO:0003674(molecular_function);GO:0005515(protein binding)	NA	13.0975	OK	10.3549	OK	10.1001	OK	14.957	OK	15.0529	OK	16.4022	OK
ENSSSCG00000029732	ENSSSCT00000032422	Uncharacterized protein	GO:0000166(nucleotide binding);GO:0003676(nucleic acid binding);GO:0003674(molecular_function);GO:0005488(binding)	NA	4.75557	OK	3.49254	OK	5.21577	OK	4.9796	OK	4.35415	OK	3.78172	OK
ENSSSCG00000028988	ENSSSCT00000025576	-	GO:0022857(transmembrane transporter activity);GO:0055085(transmembrane transport);GO:0016020(membrane);GO:0016021(integral component of membrane);GO:0006810(transport);GO:0005575(cellular_component);GO:0003674(molecular_function);GO:0008150(biological_process);GO:0015171(amino acid transmembrane transporter activity);GO:0003333(amino acid transmembrane transport)	NA	0.623494	OK	0.419319	OK	0.153414	OK	0.147804	OK	0.247736	OK	0.145862	OK
ENSSSCG00000024020	ENSSSCT00000027097	-	NA	NA	1.50017	OK	1.68128	OK	1.68596	OK	1.52438	OK	1.21783	OK	1.25438	OK
ENSSSCG00000021330	ENSSSCT00000026099	Uncharacterized protein	NA	NA	0.180475	OK	0.156308	OK	0.0766228	OK	0.212554	OK	0.356876	OK	0.275082	OK
ENSSSCG00000001370;ENSSSCG00000001370;ENSSSCG00000001370	ENSSSCT00000001490;ENSSSCT00000001491;ENSSSCT00000022722	Uncharacterized protein ;Uncharacterized protein ;Uncharacterized protein	GO:0016887(ATPase activity);GO:0034655(nucleobase-containing compound catabolic process);GO:0043167(ion binding);GO:0044281(small molecule metabolic process);GO:0005524(ATP binding);GO:0000166(nucleotide binding);GO:0006200(obsolete ATP catabolic process);GO:0009056(catabolic process);GO:0003674(molecular_function);GO:0034641(cellular nitrogen compound metabolic process);GO:0008150(biological_pro…	NA	0.0408695	OK	0.0230016	OK	0.0357109	OK	0.0147076	OK	0.0328849	OK	0.0173676	OK
ENSSSCG00000029256	ENSSSCT00000030677	alcohol dehydrogenase	GO:0047939(L-glucuronate reductase activity);GO:0046185(aldehyde catabolic process);GO:0042840(D-glucuronate catabolic process);GO:0019853(L-ascorbic acid biosynthetic process);GO:0016324(apical plasma membrane);GO:0005829(cytosol);GO:0016491(oxidoreductase activity);GO:0070062(extracellular exosome);GO:0005615(extracellular space);GO:0055114(oxidation-reduction process);GO:0003674(molecular_func…	NA	109.22	OK	70.7711	OK	67.3427	OK	84.3143	OK	114.802	OK	103.073	OK
ENSSSCG00000026591	ENSSSCT00000028353	chemokine (C-C motif) receptor 4	GO:0002507(tolerance induction);GO:0016493(C-C chemokine receptor activity);GO:0006954(inflammatory response);GO:0001764(neuron migration);GO:0009897(external side of plasma membrane);GO:0006935(chemotaxis);GO:0002376(immune system process);GO:0040011(locomotion);GO:0007165(signal transduction);GO:0004871(signal transducer activity);GO:0016020(membrane);GO:0006955(immune response);GO:0016021(inte…	NA	0.201147	OK	0.208802	OK	0.251111	OK	0.510587	OK	0.404468	OK	0.434269	OK
ENSSSCG00000007180	ENSSSCT00000007854	"Sus scrofa prodynorphin (PDYN), mRNA. "	GO:0005576(extracellular region);GO:0007165(signal transduction);GO:0007218(neuropeptide signaling pathway);GO:0005575(cellular_component);GO:0003674(molecular_function);GO:0008150(biological_process);GO:0001515(opioid peptide activity);GO:0005886(plasma membrane)	NA	0.0391961	OK	0.0481743	OK	0.0263076	OK	0.0806489	OK	0.074705	OK	0	OK
ENSSSCG00000003628	ENSSSCT00000004024	Uncharacterized protein	NA	NA	0.946125	OK	0.777578	OK	0.671325	OK	0.957625	OK	1.36709	OK	1.28093	OK
ENSSSCG00000029582	ENSSSCT00000031552	stimulator of chondrogenesis 1	GO:0005515(protein binding)	NA	0.284606	OK	0.137494	OK	0.299595	OK	0.206458	OK	0.348969	OK	0.550175	OK
ENSSSCG00000024199	ENSSSCT00000031118	Uncharacterized protein	GO:0006629(lipid metabolic process);GO:0007165(signal transduction);GO:0043167(ion binding);GO:0005509(calcium ion binding);GO:0009056(catabolic process);GO:0003674(molecular_function);GO:0008150(biological_process);GO:0004435(phosphatidylinositol phospholipase C activity);GO:0035556(intracellular signal transduction);GO:0016042(lipid catabolic process)	NA	0.277758	OK	0.239525	OK	0.262107	OK	0.298523	OK	0.431731	OK	0.236603	OK
ENSSSCG00000029532	ENSSSCT00000031389	-	GO:0022857(transmembrane transporter activity);GO:0055085(transmembrane transport);GO:0016020(membrane);GO:0005216(ion channel activity);GO:0006811(ion transport);GO:0006810(transport);GO:0005575(cellular_component);GO:0003674(molecular_function);GO:0008150(biological_process)	NA	10.3762	OK	4.39362	OK	7.1458	OK	6.68971	OK	8.50766	OK	7.31571	OK
ENSSSCG00000022803	ENSSSCT00000024960	Uncharacterized protein	GO:0030234(enzyme regulator activity);GO:0043234(protein complex);GO:0005829(cytosol);GO:0005737(cytoplasm);GO:0005623(cell);GO:0005622(intracellular);GO:0005575(cellular_component);GO:0003674(molecular_function);GO:0008150(biological_process);GO:0043551(regulation of phosphatidylinositol 3-kinase activity);GO:0035014(phosphatidylinositol 3-kinase regulator activity);GO:0005942(phosphatidylinosit…	NA	0	OK	0.243023	OK	0.252661	OK	0.550516	OK	0.363796	OK	0.337466	OK
ENSSSCG00000022117	ENSSSCT00000024800	Uncharacterized protein	GO:0006464(cellular protein modification process);GO:0016301(kinase activity);GO:0043167(ion binding);GO:0016772("transferase activity, transferring phosphorus-containing groups");GO:0006468(protein phosphorylation);GO:0005524(ATP binding);GO:0004674(protein serine/threonine kinase activity);GO:0004672(protein kinase activity);GO:0000166(nucleotide binding);GO:0003674(molecular_function);GO:00081…	NA	0.132496	OK	0	OK	0.22254	OK	0.148257	OK	0.049701	OK	0.0639677	OK
ENSSSCG00000021299	ENSSSCT00000028406	Uncharacterized protein	GO:0034976(response to endoplasmic reticulum stress);GO:0033146(regulation of intracellular estrogen receptor signaling pathway);GO:0071569(protein ufmylation);GO:1990564(protein polyufmylation);GO:0070062(extracellular exosome);GO:0005737(cytoplasm);GO:0005634(nucleus)	NA	78.3826	OK	34.2933	OK	34.9649	OK	40.3226	OK	53.5541	OK	49.5704	OK
ENSSSCG00000028888	ENSSSCT00000030723	lactate dehydrogenase A-like 6B	GO:0005739(mitochondrion);GO:0005515(protein binding);GO:0005634(nucleus);GO:0006091(generation of precursor metabolites and energy);GO:0005975(carbohydrate metabolic process);GO:0016491(oxidoreductase activity);GO:0055114(oxidation-reduction process);GO:0003824(catalytic activity);GO:0005737(cytoplasm);GO:0044281(small molecule metabolic process);GO:0009056(catabolic process);GO:0005623(cell);GO…	NA	0.277808	OK	0.30165	OK	0.483729	OK	0.196256	OK	0.365839	OK	0.201186	OK
ENSSSCG00000029575	ENSSSCT00000022997	trinucleotide repeat containing 6A	GO:0009267(cellular response to starvation);GO:0000166(nucleotide binding);GO:0003674(molecular_function);GO:0035278(negative regulation of translation involved in gene silencing by miRNA);GO:0035068(micro-ribonucleoprotein complex);GO:0035195(gene silencing by miRNA);GO:0044822(poly(A) RNA binding);GO:0000932(cytoplasmic mRNA processing body)	NA	8.29782	OK	9.64306	OK	6.36579	OK	9.32962	OK	11.133	OK	11.7926	OK
ENSSSCG00000024033	ENSSSCT00000023915	Uncharacterized protein	GO:0003676(nucleic acid binding);GO:0003674(molecular_function)	NA	0.774011	OK	0.859884	OK	1.00478	OK	0.719699	OK	0.457997	OK	0.606472	OK
ENSSSCG00000023415	ENSSSCT00000004914	Sulfotransferase	GO:0016740(transferase activity);GO:0008152(metabolic process);GO:0003674(molecular_function);GO:0008150(biological_process);GO:0008146(sulfotransferase activity)	NA	0.0986754	OK	0	OK	0.022456	OK	0.0437451	OK	0.0593062	OK	0.0504433	OK
ENSSSCG00000023231	ENSSSCT00000022932	RNA binding motif protein 22	GO:0043167(ion binding);GO:0000166(nucleotide binding);GO:0046872(metal ion binding);GO:0003676(nucleic acid binding);GO:0003674(molecular_function);GO:0017069(snRNA binding);GO:0035690(cellular response to drug);GO:0090316(positive regulation of intracellular protein transport);GO:0005487(nucleocytoplasmic transporter activity);GO:0071013(catalytic step 2 spliceosome);GO:0033120(positive regulat…	NA	12.0437	OK	7.97742	OK	7.2289	OK	10.5622	OK	12.5006	OK	11.1401	OK
ENSSSCG00000021409;ENSSSCG00000021409	ENSSSCT00000031333;ENSSSCT00000026373	tribbles pseudokinase 1 ;tribbles pseudokinase 1	GO:0006464(cellular protein modification process);GO:0016301(kinase activity);GO:0043167(ion binding);GO:0016772("transferase activity, transferring phosphorus-containing groups");GO:0006468(protein phosphorylation);GO:0005524(ATP binding);GO:0004672(protein kinase activity);GO:0003674(molecular_function);GO:0008150(biological_process);GO:0045645(positive regulation of eosinophil differentiation)…	NA	11.3852	OK	9.35949	OK	6.06246	OK	8.59659	OK	9.85713	OK	7.08265	OK
ENSSSCG00000011083	ENSSSCT00000012130	Uncharacterized protein	NA	NA	3.44541	OK	1.48174	OK	1.0809	OK	1.02841	OK	1.93378	OK	1.67157	OK
ENSSSCG00000020914	ENSSSCT00000023684	GRAM domain containing 4	NA	NA	18.6495	OK	11.2644	OK	9.31486	OK	12.5317	OK	13.0992	OK	9.22767	OK
ENSSSCG00000021110	ENSSSCT00000026496	Uncharacterized protein	NA	NA	1.20977	OK	0.790064	OK	1.15269	OK	0.96564	OK	1.64855	OK	1.25725	OK
ENSSSCG00000023256	ENSSSCT00000028549	-	NA	NA	15.3252	OK	8.41876	OK	3.65729	OK	0.283762	OK	5.46583	OK	5.40165	OK
ENSSSCG00000028936	ENSSSCT00000031269	Uncharacterized protein	GO:0008233(peptidase activity);GO:0003824(catalytic activity);GO:0004252(serine-type endopeptidase activity);GO:0006508(proteolysis);GO:0003674(molecular_function);GO:0008150(biological_process)	NA	203.437	OK	161.3	OK	94.3095	OK	131.893	OK	226.578	OK	208.741	OK
ENSSSCG00000023063	ENSSSCT00000031160	dual specificity phosphatase 16	GO:0016791(phosphatase activity);GO:0043409(negative regulation of MAPK cascade);GO:0000188(inactivation of MAPK activity);GO:0005634(nucleus);GO:0005515(protein binding);GO:0005737(cytoplasm);GO:0006464(cellular protein modification process);GO:0005654(nucleoplasm);GO:0008138(protein tyrosine/serine/threonine phosphatase activity);GO:0006470(protein dephosphorylation);GO:0003674(molecular_functi…	NA	30.7151	OK	16.4348	OK	19.0542	OK	27.6563	OK	32.502	OK	26.2075	OK
ENSSSCG00000014169	ENSSSCT00000015478	"Sus scrofa proprotein convertase subtilisin/kexin type 1 (PCSK1), mRNA. "	GO:0016486(peptide hormone processing);GO:0043043(peptide biosynthetic process);GO:0004252(serine-type endopeptidase activity);GO:0016485(protein processing);GO:0004175(endopeptidase activity);GO:0005615(extracellular space);GO:0008233(peptidase activity);GO:0006508(proteolysis);GO:0016787(hydrolase activity);GO:0003674(molecular_function);GO:0008150(biological_process);GO:0008236(serine-type pep…	NA	0.0764293	OK	0.175025	OK	0.138186	OK	0.149071	OK	0.133175	OK	0.197304	OK
ENSSSCG00000014169	ENSSSCT00000015478	"Sus scrofa proprotein convertase subtilisin/kexin type 1 (PCSK1), mRNA. "	GO:0016486(peptide hormone processing);GO:0043043(peptide biosynthetic process);GO:0004252(serine-type endopeptidase activity);GO:0016485(protein processing);GO:0004175(endopeptidase activity);GO:0005615(extracellular space);GO:0008233(peptidase activity);GO:0006508(proteolysis);GO:0016787(hydrolase activity);GO:0003674(molecular_function);GO:0008150(biological_process);GO:0008236(serine-type pep…	NA	0.262019	OK	0.305177	OK	0.478141	OK	0.374876	OK	0.39734	OK	0.543755	OK
ENSSSCG00000014169	ENSSSCT00000015478	"Sus scrofa proprotein convertase subtilisin/kexin type 1 (PCSK1), mRNA. "	GO:0016486(peptide hormone processing);GO:0043043(peptide biosynthetic process);GO:0004252(serine-type endopeptidase activity);GO:0016485(protein processing);GO:0004175(endopeptidase activity);GO:0005615(extracellular space);GO:0008233(peptidase activity);GO:0006508(proteolysis);GO:0016787(hydrolase activity);GO:0003674(molecular_function);GO:0008150(biological_process);GO:0008236(serine-type pep…	NA	0.150628	OK	0.0824909	OK	0.355212	OK	0.13936	OK	0.46134	OK	0.16199	OK
ENSSSCG00000030641	ENSSSCT00000029480	-	GO:0005856(cytoskeleton);GO:0043226(organelle);GO:0005623(cell);GO:0005622(intracellular);GO:0005575(cellular_component)	NA	6.17435	OK	3.99479	OK	3.11523	OK	5.36593	OK	6.39705	OK	5.68665	OK
ENSSSCG00000025918	ENSSSCT00000029397	TANK-binding kinase 1	GO:0044565(dendritic cell proliferation);GO:0002218(activation of innate immune response);GO:0045359(positive regulation of interferon-beta biosynthetic process);GO:0050830(defense response to Gram-positive bacterium);GO:0010629(negative regulation of gene expression);GO:0003676(nucleic acid binding);GO:0005515(protein binding);GO:0032727(positive regulation of interferon-alpha production);GO:003…	NA	31.0615	OK	16.248	OK	17.0131	OK	20.0735	OK	22.7259	OK	23.3737	OK
ENSSSCG00000029574;ENSSSCG00000029574	ENSSSCT00000029707;ENSSSCT00000023170	Uncharacterized protein ;Uncharacterized protein	GO:0005975(carbohydrate metabolic process);GO:0043167(ion binding);GO:0003824(catalytic activity);GO:0003674(molecular_function);GO:0008150(biological_process);GO:0043169(cation binding)	NA	0	OK	0.215071	OK	0	OK	0.244005	OK	0.257516	OK	0.194579	OK
ENSSSCG00000028332	ENSSSCT00000024952	Uncharacterized protein	GO:0006464(cellular protein modification process);GO:0007165(signal transduction);GO:0016301(kinase activity);GO:0004871(signal transducer activity);GO:0043167(ion binding);GO:0016020(membrane);GO:0006468(protein phosphorylation);GO:0005524(ATP binding);GO:0005575(cellular_component);GO:0003674(molecular_function);GO:0008150(biological_process);GO:0007169(transmembrane receptor protein tyrosine k…	NA	0.027975	OK	0.0200371	OK	0.0190603	OK	0	OK	0	OK	0	OK
ENSSSCG00000021756	ENSSSCT00000029674	FGFR1OP N-terminal like	GO:0031514(motile cilium);GO:0036064(ciliary basal body);GO:0034451(centriolar satellite);GO:0042384(cilium assembly);GO:0005813(centrosome);GO:0005634(nucleus);GO:0005815(microtubule organizing center);GO:0005856(cytoskeleton);GO:0007010(cytoskeleton organization);GO:0043226(organelle);GO:0005623(cell);GO:0005622(intracellular);GO:0005575(cellular_component);GO:0003674(molecular_function);GO:000…	NA	12.6373	OK	7.94203	OK	8.03285	OK	10.2798	OK	11.2236	OK	11.069	OK
ENSSSCG00000029005	ENSSSCT00000022690	"Sus scrofa karyopherin alpha 2 (RAG cohort 1, importin alpha 1) (KPNA2), mRNA. "	GO:0006607(NLS-bearing protein import into nucleus);GO:0008139(nuclear localization sequence binding);GO:0042826(histone deacetylase binding);GO:0044822(poly(A) RNA binding);GO:0005654(nucleoplasm);GO:0016020(membrane);GO:0003674(molecular_function);GO:0005488(binding);GO:0005515(protein binding)	NA	10.4814	OK	6.48233	OK	6.25692	OK	5.30802	OK	12.5912	OK	11.2054	OK
ENSSSCG00000022361	ENSSSCT00000025850	Uncharacterized protein	NA	NA	4.56867	OK	3.40519	OK	3.42587	OK	3.89113	OK	4.46982	OK	3.30829	OK
ENSSSCG00000022103	ENSSSCT00000030599	-	NA	NA	0	OK	0.0218117	OK	0	OK	0.049907	OK	0.0511694	OK	0.0725037	OK
ENSSSCG00000023530	ENSSSCT00000026001	Uncharacterized protein	NA	NA	17.8575	OK	11.3125	OK	15.4971	OK	17.0071	OK	18.9083	OK	12.9967	OK
ENSSSCG00000026992	ENSSSCT00000028350	Uncharacterized protein	GO:0003676(nucleic acid binding);GO:0003674(molecular_function);GO:0034641(cellular nitrogen compound metabolic process);GO:0008150(biological_process);GO:0032784("regulation of DNA-templated transcription, elongation");GO:0006357(regulation of transcription from RNA polymerase II promoter);GO:0016788("hydrolase activity, acting on ester bonds");GO:0006139(nucleobase-containing compound metabolic…	NA	0.897157	OK	0.0282186	OK	0.569957	OK	0.856954	OK	1.43489	OK	1.09619	OK
ENSSSCG00000028925	ENSSSCT00000030273	centrosomal protein 95kDa	GO:0005813(centrosome);GO:0000922(spindle pole);GO:0005815(microtubule organizing center);GO:0005856(cytoskeleton);GO:0043226(organelle);GO:0005623(cell);GO:0005622(intracellular);GO:0005575(cellular_component)	NA	8.17589	OK	5.37196	OK	6.04255	OK	7.29445	OK	9.06108	OK	7.93138	OK
ENSSSCG00000022481	ENSSSCT00000026796	Uncharacterized protein	NA	NA	10.9041	OK	7.58385	OK	5.25786	OK	10.3633	OK	10.515	OK	10.9445	OK
ENSSSCG00000027269	ENSSSCT00000031489	-	NA	NA	20.9541	OK	18.5586	OK	8.61942	OK	14.1212	OK	24.5458	OK	21.6384	OK
ENSSSCG00000030713	ENSSSCT00000029515	Uncharacterized protein	GO:0003674(molecular_function);GO:0005515(protein binding)	NA	6.87153	OK	3.78549	OK	4.2276	OK	5.25734	OK	7.19078	OK	7.0005	OK
ENSSSCG00000030265	ENSSSCT00000028125	Uncharacterized protein	GO:0016787(hydrolase activity);GO:0008152(metabolic process);GO:0003674(molecular_function);GO:0008150(biological_process)	NA	13.8001	OK	9.78513	OK	10.1041	OK	10.923	OK	13.7921	OK	14.0034	OK
ENSSSCG00000021502	ENSSSCT00000022728	Uncharacterized protein	NA	NA	2.10935	OK	1.42762	OK	1.37305	OK	1.58399	OK	1.70142	OK	1.22885	OK
ENSSSCG00000023245	ENSSSCT00000031783	Uncharacterized protein	GO:0042752(regulation of circadian rhythm);GO:0001047(core promoter binding);GO:0045892("negative regulation of transcription, DNA-templated");GO:0005515(protein binding);GO:0016363(nuclear matrix);GO:0042382(paraspeckles);GO:1903377(negative regulation of oxidative stress-induced neuron intrinsic apoptotic signaling pathway);GO:0044822(poly(A) RNA binding);GO:0042802(identical protein binding);G…	NA	56.8266	OK	41.2313	OK	38.6622	OK	50.7397	OK	73.966	OK	66.6508	OK
ENSSSCG00000010597	ENSSSCT00000011591	"TAF5 RNA polymerase II, TATA box binding protein (TBP)-associated factor, 100kDa "	GO:0033276(transcription factor TFTC complex);GO:0004402(histone acetyltransferase activity);GO:0015629(actin cytoskeleton);GO:0006352("DNA-templated transcription, initiation");GO:0005669(transcription factor TFIID complex);GO:0006367(transcription initiation from RNA polymerase II promoter);GO:0043231(intracellular membrane-bounded organelle);GO:0005654(nucleoplasm);GO:0016573(histone acetylati…	03022(Basal transcription factors)	4.29997	OK	3.11054	OK	2.33682	OK	4.06817	OK	5.19835	OK	4.42412	OK
ENSSSCG00000010599;ENSSSCG00000010599	ENSSSCT00000011594;ENSSSCT00000011593	Uncharacterized protein ;Uncharacterized protein	GO:0006397(mRNA processing);GO:0043226(organelle);GO:0005634(nucleus);GO:0003676(nucleic acid binding);GO:0005622(intracellular);GO:0003723(RNA binding);GO:0005623(cell);GO:0005575(cellular_component);GO:0003674(molecular_function);GO:0034641(cellular nitrogen compound metabolic process);GO:0008150(biological_process);GO:0006396(RNA processing);GO:0005515(protein binding)	NA	3.62867	OK	2.61847	OK	2.34233	OK	2.52592	OK	3.56766	OK	3.20595	OK
ENSSSCG00000010600	ENSSSCT00000011595	calcium homeostasis modulator 2	NA	NA	2.96737	OK	2.19255	OK	1.06692	OK	2.00284	OK	1.62699	OK	1.30334	OK
ENSSSCG00000023345	ENSSSCT00000025423	-	NA	NA	1.3406	OK	2.8198	OK	0	OK	2.27847	OK	1.81837	OK	2.25406	OK
ENSSSCG00000010600	ENSSSCT00000011595	calcium homeostasis modulator 2	NA	NA	0.830317	OK	0.731569	OK	0.520018	OK	0.33687	OK	1.44203	OK	0.788735	OK
ENSSSCG00000005285	ENSSSCT00000005821	"guanine nucleotide binding protein (G protein), q polypeptide "	GO:0060158(phospholipase C-activating dopamine receptor signaling pathway);GO:0045634(regulation of melanocyte differentiation);GO:0021884(forebrain neuron development);GO:0048066(developmental pigmentation);GO:0042711(maternal behavior);GO:0007215(glutamate receptor signaling pathway);GO:0001508(action potential);GO:0042733(embryonic digit morphogenesis);GO:0016322(neuron remodeling);GO:0001501(…	04020(Calcium signaling pathway);04270(Vascular smooth muscle contraction);04540(Gap junction);04720(Long-term potentiation);04730(Long-term depression);04912(GnRH signaling pathway);04916(Melanogenesis);04970(Salivary secretion);04971(Gastric acid secretion);04972(Pancreatic secretion);05010(Alzheimer's disease);05016(Huntington's disease);05142(Chagas disease (American trypanosomiasis));05143(A…	25.7878	OK	16.9528	OK	16.0726	OK	22.7718	OK	26.6591	OK	26.5328	OK
ENSSSCG00000025652	ENSSSCT00000029834	"Sus scrofa cadherin 1, type 1, E-cadherin (epithelial) (CDH1), mRNA. "	GO:0007155(cell adhesion);GO:0005886(plasma membrane);GO:0043167(ion binding);GO:0016020(membrane);GO:0005509(calcium ion binding);GO:0005623(cell);GO:0005575(cellular_component);GO:0003674(molecular_function);GO:0008150(biological_process);GO:0007156(homophilic cell adhesion via plasma membrane adhesion molecules);GO:0016235(aggresome);GO:0016328(lateral plasma membrane);GO:0009898(cytoplasmic s…	NA	131.343	OK	59.7836	OK	73.257	OK	125.362	OK	193.324	OK	158.529	OK
ENSSSCG00000029474	ENSSSCT00000032377	"apoptosis, caspase activation inhibitor "	GO:0005515(protein binding);GO:0043066(negative regulation of apoptotic process);GO:0005622(intracellular);GO:0016020(membrane)	NA	12.1945	OK	6.01018	OK	5.6602	OK	6.30367	OK	9.01105	OK	8.58317	OK
ENSSSCG00000022875	ENSSSCT00000023185	-	NA	NA	9.99446	OK	7.66367	OK	6.89629	OK	8.45944	OK	10.6478	OK	8.78253	OK
ENSSSCG00000021402	ENSSSCT00000023098	Uncharacterized protein	GO:0008092(cytoskeletal protein binding);GO:0016887(ATPase activity);GO:0005856(cytoskeleton);GO:0048856(anatomical structure development);GO:0034655(nucleobase-containing compound catabolic process);GO:0007165(signal transduction);GO:0043226(organelle);GO:0043167(ion binding);GO:0044281(small molecule metabolic process);GO:0005524(ATP binding);GO:0000166(nucleotide binding);GO:0008152(metabolic …	NA	0.970422	OK	0.720912	OK	0.553438	OK	1.09159	OK	1.16801	OK	0.888858	OK
ENSSSCG00000001842	ENSSSCT00000002064	TOPBP1-interacting checkpoint and replication regulator	GO:0030174(regulation of DNA-dependent DNA replication initiation);GO:0005515(protein binding);GO:0005654(nucleoplasm);GO:0005634(nucleus);GO:0003682(chromatin binding);GO:0043226(organelle);GO:0007049(cell cycle);GO:0010212(response to ionizing radiation);GO:0009058(biosynthetic process);GO:0005623(cell);GO:0005622(intracellular);GO:0005575(cellular_component);GO:0034641(cellular nitrogen compou…	NA	0.104848	OK	0.143729	OK	0.0966681	OK	0.252447	OK	0.198594	OK	0.282612	OK
ENSSSCG00000026902	ENSSSCT00000027785	Uncharacterized protein	GO:0043167(ion binding);GO:0046872(metal ion binding);GO:0003674(molecular_function)	NA	1.01997	OK	0.843484	OK	0.785426	OK	1.1012	OK	1.01355	OK	1.05711	OK
ENSSSCG00000022306	ENSSSCT00000022727	rhophilin associated tail protein 1-like	GO:0031514(motile cilium);GO:0005515(protein binding);GO:0005737(cytoplasm)	NA	0.080892	OK	0.0542186	OK	0.137403	OK	0.244996	OK	0.330188	OK	0.112398	OK
ENSSSCG00000029067;ENSSSCG00000029067	ENSSSCT00000030410;ENSSSCT00000030580	coiled-coil domain containing 24 ;coiled-coil domain containing 24	GO:0005515(protein binding)	NA	1.72116	OK	2.42637	OK	1.25347	OK	1.2773	OK	1.68024	OK	1.93597	OK
ENSSSCG00000023283	ENSSSCT00000032379	BR serine/threonine kinase 1	GO:0030010(establishment of cell polarity);GO:0051298(centrosome duplication);GO:0043015(gamma-tubulin binding);GO:0007409(axonogenesis);GO:0030182(neuron differentiation);GO:0019901(protein kinase binding);GO:0048812(neuron projection morphogenesis);GO:0005813(centrosome);GO:0005515(protein binding);GO:0009411(response to UV);GO:0031572(G2 DNA damage checkpoint);GO:0030054(cell junction);GO:0006…	NA	0.302896	OK	0.347337	OK	0.248727	OK	0.330212	OK	0.379602	OK	0.413131	OK
ENSSSCG00000022389	ENSSSCT00000025698	tubulin polymerization promoting protein	GO:0043209(myelin sheath);GO:0032273(positive regulation of protein polymerization);GO:0048471(perinuclear region of cytoplasm);GO:0005515(protein binding);GO:0005874(microtubule);GO:0005737(cytoplasm);GO:0005634(nucleus)	NA	0.223902	OK	0.0711542	OK	0.0383624	OK	0.119215	OK	0	OK	0.0971553	OK
ENSSSCG00000026393	ENSSSCT00000026104	mitochondrial ribosomal protein S15	GO:0005840(ribosome);GO:0005198(structural molecule activity);GO:0003735(structural constituent of ribosome);GO:0006412(translation);GO:0043226(organelle);GO:0005763(mitochondrial small ribosomal subunit);GO:0005739(mitochondrion);GO:0044822(poly(A) RNA binding);GO:0031965(nuclear membrane);GO:0005622(intracellular);GO:0009058(biosynthetic process);GO:0005737(cytoplasm);GO:0005623(cell);GO:000557…	NA	54.0916	OK	40.607	OK	34.1827	OK	42.4164	OK	60.7623	OK	50.086	OK
ENSSSCG00000025795	ENSSSCT00000026465	colony stimulating factor 3 receptor (granulocyte)	GO:0045637(regulation of myeloid cell differentiation);GO:0030593(neutrophil chemotaxis);GO:0007165(signal transduction);GO:0004871(signal transducer activity);GO:0016020(membrane);GO:0019221(cytokine-mediated signaling pathway);GO:0004896(cytokine receptor activity);GO:0005575(cellular_component);GO:0003674(molecular_function);GO:0008150(biological_process);GO:0005515(protein binding)	NA	1.30733	OK	0.836488	OK	0.463137	OK	1.44656	OK	1.20957	OK	0.918073	OK
ENSSSCG00000024878	ENSSSCT00000028003	Uncharacterized protein	NA	NA	20.9186	OK	10.5568	OK	15.6253	OK	17.5676	OK	19.3834	OK	12.76	OK
ENSSSCG00000024620	ENSSSCT00000032512	Uncharacterized protein	GO:0030246(carbohydrate binding);GO:0003674(molecular_function)	NA	1.67957	OK	0.938546	OK	1.21645	OK	1.21097	OK	1.69076	OK	1.61875	OK
ENSSSCG00000029183	ENSSSCT00000030797	SEC11 homolog A (S. cerevisiae)	GO:0070062(extracellular exosome);GO:0008233(peptidase activity);GO:0051604(protein maturation);GO:0016020(membrane);GO:0016021(integral component of membrane);GO:0016787(hydrolase activity);GO:0006508(proteolysis);GO:0005575(cellular_component);GO:0003674(molecular_function);GO:0034641(cellular nitrogen compound metabolic process);GO:0008150(biological_process);GO:0006465(signal peptide processi…	NA	81.8454	OK	43.6436	OK	42.78	OK	53.9482	OK	73.5221	OK	65.0349	OK
ENSSSCG00000022451	ENSSSCT00000029910	WD repeat domain 73	GO:0003674(molecular_function);GO:0005515(protein binding)	NA	3.90202	OK	2.45668	OK	1.94371	OK	3.02793	OK	3.24383	OK	2.9658	OK
ENSSSCG00000029353	ENSSSCT00000022882	zinc finger and SCAN domain containing 2	GO:0001071(nucleic acid binding transcription factor activity);GO:0043226(organelle);GO:0005634(nucleus);GO:0043167(ion binding);GO:0046872(metal ion binding);GO:0003676(nucleic acid binding);GO:0006355("regulation of transcription, DNA-templated");GO:0006351("transcription, DNA-templated");GO:0003700(sequence-specific DNA binding transcription factor activity);GO:0009058(biosynthetic process);GO…	NA	3.58229	OK	4.04993	OK	2.67889	OK	4.6036	OK	4.37029	OK	3.72991	OK
ENSSSCG00000001344	ENSSSCT00000001460	Uncharacterized protein	GO:0043167(ion binding);GO:0005525(GTP binding);GO:0003674(molecular_function)	NA	0.409203	OK	0.313739	OK	0.232153	OK	0	OK	0.394054	OK	0.619961	OK
ENSSSCG00000026495	ENSSSCT00000022474	sterile alpha motif domain containing 11	GO:0032093(SAM domain binding);GO:0042731(PH domain binding);GO:0043621(protein self-association);GO:0000122(negative regulation of transcription from RNA polymerase II promoter);GO:0005634(nucleus);GO:0003674(molecular_function);GO:0005515(protein binding)	NA	0.232211	OK	0.112232	OK	0.107404	OK	0.216404	OK	0.323636	OK	0.157724	OK
ENSSSCG00000027155	ENSSSCT00000025367	kelch-like family member 17	GO:0005615(extracellular space);GO:0003674(molecular_function);GO:0005515(protein binding)	NA	1.02829	OK	0.754226	OK	0.474718	OK	0.794216	OK	0.778302	OK	0.681544	OK
ENSSSCG00000030000	ENSSSCT00000027082	Uncharacterized protein	NA	NA	0.0673507	OK	0.10813	OK	0.0299614	OK	0.0607963	OK	0.035606	OK	0.0107873	OK
ENSSSCG00000027982	ENSSSCT00000029764	ISG15 ubiquitin-like modifier	GO:0031386(protein tag);GO:0019941(modification-dependent protein catabolic process);GO:0045648(positive regulation of erythrocyte differentiation);GO:0005515(protein binding);GO:0031397(negative regulation of protein ubiquitination);GO:0032020(ISG15-protein conjugation);GO:0032649(regulation of interferon-gamma production);GO:0034340(response to type I interferon);GO:0045071(negative regulation …	NA	11.3034	OK	83.0361	OK	3.83153	OK	10.2337	OK	24.5611	OK	18.2094	OK
ENSSSCG00000027173	ENSSSCT00000023306	Uncharacterized protein	GO:0043167(ion binding);GO:0005509(calcium ion binding);GO:0003674(molecular_function);GO:0005515(protein binding)	NA	0.492389	OK	0.77405	OK	0.298041	OK	0.623375	OK	0.564659	OK	0.472966	OK
ENSSSCG00000027590	ENSSSCT00000028244	Uncharacterized protein	NA	NA	1.87374	OK	1.05219	OK	1.03112	OK	1.18074	OK	1.66428	OK	1.29036	OK
ENSSSCG00000025596;ENSSSCG00000025596	ENSSSCT00000025165;ENSSSCT00000029913	"PPARGC1 and ESRR induced regulator, muscle 1 ";"PPARGC1 and ESRR induced regulator, muscle 1 "	GO:0014850(response to muscle activity);GO:0006355("regulation of transcription, DNA-templated");GO:0005634(nucleus);GO:0005737(cytoplasm)	NA	1.01163	OK	1.18816	OK	1.85197	OK	2.86066	OK	1.22448	OK	1.4642	OK
ENSSSCG00000027982	ENSSSCT00000029764	ISG15 ubiquitin-like modifier	GO:0031386(protein tag);GO:0019941(modification-dependent protein catabolic process);GO:0045648(positive regulation of erythrocyte differentiation);GO:0005515(protein binding);GO:0031397(negative regulation of protein ubiquitination);GO:0032020(ISG15-protein conjugation);GO:0032649(regulation of interferon-gamma production);GO:0034340(response to type I interferon);GO:0045071(negative regulation …	NA	1.2716	OK	1.50287	OK	0.817366	OK	1.17695	OK	1.23896	OK	1.23629	OK
ENSSSCG00000021661	ENSSSCT00000025139	-	GO:0022857(transmembrane transporter activity);GO:0055085(transmembrane transport);GO:0016020(membrane);GO:0006810(transport);GO:0005575(cellular_component);GO:0003674(molecular_function);GO:0008150(biological_process);GO:0046873(metal ion transmembrane transporter activity);GO:0030001(metal ion transport)	NA	39.619	OK	17.7353	OK	16.1519	OK	12.4964	OK	30.4056	OK	31.5653	OK
ENSSSCG00000027274	ENSSSCT00000030275	Uncharacterized protein	GO:0008233(peptidase activity);GO:0009056(catabolic process);GO:0043234(protein complex);GO:0005623(cell);GO:0005622(intracellular);GO:0005575(cellular_component);GO:0003674(molecular_function);GO:0008150(biological_process);GO:0019773("proteasome core complex, alpha-subunit complex");GO:0006511(ubiquitin-dependent protein catabolic process);GO:0051603(proteolysis involved in cellular protein cat…	NA	0.4259	OK	0.243213	OK	0.600635	OK	0.664758	OK	0.583784	OK	0.463111	OK
ENSSSCG00000026124	ENSSSCT00000029895	tissue specific transplantation antigen P35B	GO:0019835(cytolysis);GO:0003824(catalytic activity);GO:0003674(molecular_function);GO:0050662(coenzyme binding);GO:0019673(GDP-mannose metabolic process);GO:0050577(GDP-L-fucose synthase activity);GO:0070062(extracellular exosome)	NA	13.1492	OK	9.26658	OK	6.87151	OK	8.12379	OK	15.3144	OK	13.919	OK
ENSSSCG00000025379	ENSSSCT00000023042	"Sus scrofa CTD (carboxy-terminal domain, RNA polymerase II, polypeptide A) small phosphatase 2 (CTDSP2), mRNA. "	GO:2000134(negative regulation of G1/S transition of mitotic cell cycle);GO:0001933(negative regulation of protein phosphorylation);GO:0008420(CTD phosphatase activity);GO:0006470(protein dephosphorylation);GO:0016791(phosphatase activity);GO:0003674(molecular_function);GO:0005515(protein binding)	NA	107.33	OK	91.7847	OK	71.0881	OK	94.3746	OK	122.068	OK	109.268	OK
ENSSSCG00000029571	ENSSSCT00000032121	advillin	GO:0010976(positive regulation of neuron projection development);GO:0005515(protein binding);GO:0060271(cilium morphogenesis);GO:0008092(cytoskeletal protein binding);GO:0007010(cytoskeleton organization);GO:0003779(actin binding);GO:0003674(molecular_function);GO:0008150(biological_process)	NA	0.324172	OK	0.325462	OK	0.333864	OK	0.22247	OK	0.399332	OK	0.39826	OK
ENSSSCG00000021766	ENSSSCT00000023769	-	NA	NA	15.925	OK	25.0564	OK	6.28234	OK	9.32198	OK	13.9579	OK	12.3655	OK
ENSSSCG00000020848	ENSSSCT00000024670	"Sus scrofa carboxymethylenebutenolidase homolog (Pseudomonas) (CMBL), mRNA. "	GO:0070062(extracellular exosome);GO:0008233(peptidase activity);GO:0008152(metabolic process);GO:0016787(hydrolase activity);GO:0006508(proteolysis);GO:0003674(molecular_function);GO:0008150(biological_process);GO:0008236(serine-type peptidase activity)	NA	94.0053	OK	59.3517	OK	63.8775	OK	43.1569	OK	81.5862	OK	81.8822	OK
ENSSSCG00000025630	ENSSSCT00000031273	Uncharacterized protein	GO:0016491(oxidoreductase activity);GO:0055114(oxidation-reduction process);GO:0008152(metabolic process);GO:0016620("oxidoreductase activity, acting on the aldehyde or oxo group of donors, NAD or NADP as acceptor");GO:0003674(molecular_function);GO:0008150(biological_process)	NA	0.249049	OK	0.0605154	OK	0.140575	OK	0.252297	OK	0.156238	OK	0.117274	OK
ENSSSCG00000028419	ENSSSCT00000022386	Uncharacterized protein	NA	NA	3.72158	OK	4.00078	OK	2.96465	OK	4.05302	OK	3.53876	OK	3.61842	OK
ENSSSCG00000021669;ENSSSCG00000021669	ENSSSCT00000025561;ENSSSCT00000030398	MAP/microtubule affinity-regulating kinase 3 ;MAP/microtubule affinity-regulating kinase 3	NA	NA	20.57	OK	14.9212	OK	10.8555	OK	13.4779	OK	17.8502	OK	15.9158	OK
ENSSSCG00000026305	ENSSSCT00000005743	"Sus scrofa programmed cell death 1 ligand 2 (PDCD1LG2), mRNA. "	NA	NA	1.38958	OK	1.33461	OK	0.904846	OK	1.26476	OK	0.957385	OK	1.25168	OK
ENSSSCG00000025054	ENSSSCT00000027071	eva-1 homolog A (C. elegans)	GO:0043231(intracellular membrane-bounded organelle);GO:0005886(plasma membrane)	NA	97.2378	OK	68.8342	OK	65.814	OK	72.3224	OK	97.2968	OK	87.351	OK
ENSSSCG00000022403	ENSSSCT00000028821	alpha hemoglobin stabilizing protein	GO:0005515(protein binding);GO:0006457(protein folding);GO:0002376(immune system process);GO:0048856(anatomical structure development);GO:0003674(molecular_function);GO:0008150(biological_process);GO:0020027(hemoglobin metabolic process);GO:0030097(hemopoiesis);GO:0030492(hemoglobin binding);GO:0050821(protein stabilization)	NA	12.5079	OK	8.44806	OK	3.07012	OK	19.0901	OK	10.2648	OK	7.09213	OK
ENSSSCG00000029991	ENSSSCT00000025221	Smad nuclear interacting protein 1	GO:0007249(I-kappaB kinase/NF-kappaB signaling);GO:0006355("regulation of transcription, DNA-templated");GO:0005634(nucleus);GO:0005515(protein binding);GO:1903955(positive regulation of protein targeting to mitochondrion);GO:0035196(production of miRNAs involved in gene silencing by miRNA);GO:0044822(poly(A) RNA binding);GO:0005654(nucleoplasm);GO:0005737(cytoplasm);GO:0003674(molecular_function)	NA	2.58782	OK	2.65769	OK	1.91861	OK	2.24236	OK	3.75738	OK	3.07496	OK
ENSSSCG00000024137	ENSSSCT00000030180	MYST/Esa1-associated factor 6	GO:0070776(MOZ/MORF histone acetyltransferase complex);GO:0043981(histone H4-K5 acetylation);GO:0043982(histone H4-K8 acetylation);GO:0043983(histone H4-K12 acetylation);GO:0035267(NuA4 histone acetyltransferase complex);GO:0043968(histone H2A acetylation);GO:0044154(histone H3-K14 acetylation);GO:0005730(nucleolus);GO:0005515(protein binding);GO:0005654(nucleoplasm);GO:0005813(centrosome);GO:000…	NA	18.9839	OK	14.3667	OK	12.1895	OK	17.3875	OK	17.6041	OK	18.3112	OK
ENSSSCG00000027580	ENSSSCT00000027518	Uncharacterized protein	GO:0008092(cytoskeletal protein binding);GO:0007010(cytoskeleton organization);GO:0003779(actin binding);GO:0003674(molecular_function);GO:0008150(biological_process);GO:0007015(actin filament organization)	NA	1.8508	OK	0.56259	OK	0.905491	OK	1.57015	OK	1.87514	OK	1.43579	OK
ENSSSCG00000030663	ENSSSCT00000023346	serpin B9	GO:0043027(cysteine-type endopeptidase inhibitor activity involved in apoptotic process);GO:0043154(negative regulation of cysteine-type endopeptidase activity involved in apoptotic process);GO:0002020(protease binding);GO:0071391(cellular response to estrogen stimulus);GO:0009617(response to bacterium);GO:0042270(protection from natural killer cell mediated cytotoxicity);GO:0002448(mast cell med…	NA	6.9327	OK	3.66329	OK	3.58702	OK	5.46749	OK	6.77374	OK	5.91891	OK
ENSSSCG00000027742	ENSSSCT00000025741	E3 ubiquitin-protein ligase RNF114	GO:0016874(ligase activity);GO:0030154(cell differentiation);GO:0000003(reproduction);GO:0006464(cellular protein modification process);GO:0043226(organelle);GO:0005634(nucleus);GO:0043167(ion binding);GO:0046872(metal ion binding);GO:0008270(zinc ion binding);GO:0007283(spermatogenesis);GO:0007275(multicellular organismal development);GO:0005737(cytoplasm);GO:0005623(cell);GO:0005622(intracellul…	NA	52.4547	OK	34.3057	OK	29.4578	OK	44.5904	OK	45.4331	OK	40.0374	OK
ENSSSCG00000023369	ENSSSCT00000027816	methionine-R-sulfoxide reductase B1	GO:0070191(methionine-R-sulfoxide reductase activity);GO:0033743(peptide-methionine (R)-S-oxide reductase activity);GO:0030091(protein repair);GO:0030041(actin filament polymerization);GO:0015629(actin cytoskeleton);GO:0003779(actin binding);GO:0045087(innate immune response);GO:0008270(zinc ion binding);GO:0005634(nucleus);GO:0005737(cytoplasm);GO:0016491(oxidoreductase activity);GO:0055114(oxid…	NA	185.219	OK	117.3	OK	96.0402	OK	138.92	OK	197.67	OK	167.344	OK
ENSSSCG00000025814	ENSSSCT00000029390	mitochondrial ribosomal protein L12	GO:0006390(transcription from mitochondrial promoter);GO:0005762(mitochondrial large ribosomal subunit);GO:0005739(mitochondrion);GO:0045893("positive regulation of transcription, DNA-templated");GO:0005515(protein binding);GO:0005840(ribosome);GO:0005198(structural molecule activity);GO:0003735(structural constituent of ribosome);GO:0006412(translation);GO:0043226(organelle);GO:0005622(intracell…	NA	18.4555	OK	9.92167	OK	11.9479	OK	14.6358	OK	21.0338	OK	16.5254	OK
ENSSSCG00000025536	ENSSSCT00000030638	protein YIPF5	NA	NA	25.4713	OK	15.7893	OK	16.8754	OK	16.4522	OK	24.6471	OK	21.7379	OK
ENSSSCG00000022979	ENSSSCT00000030775	"dynein, axonemal, light intermediate chain 1 "	GO:0045504(dynein heavy chain binding);GO:0030175(filopodium);GO:0005930(axoneme);GO:0005515(protein binding);GO:0005737(cytoplasm)	NA	0.0354893	OK	0.0228711	OK	0.0237027	OK	0.0512053	OK	0.245476	OK	0.125796	OK
ENSSSCG00000023109	ENSSSCT00000028168	guanine nucleotide binding protein-like 2 (nucleolar)	GO:0005730(nucleolus);GO:0044822(poly(A) RNA binding);GO:0016020(membrane);GO:0043226(organelle);GO:0005634(nucleus);GO:0043167(ion binding);GO:0005525(GTP binding);GO:0005623(cell);GO:0005622(intracellular);GO:0005575(cellular_component);GO:0003674(molecular_function)	NA	9.35063	OK	7.17355	OK	5.62532	OK	7.88219	OK	8.74608	OK	8.18503	OK
ENSSSCG00000022125	ENSSSCT00000029494	hook microtubule-tethering protein 3	GO:0034454(microtubule anchoring at centrosome);GO:0050768(negative regulation of neurogenesis);GO:0022027(interkinetic nuclear migration);GO:0000242(pericentriolar material);GO:0097150(neuronal stem cell maintenance);GO:0034451(centriolar satellite);GO:0071539(protein localization to centrosome);GO:0005813(centrosome);GO:0005515(protein binding);GO:0007032(endosome organization);GO:0045022(early…	NA	21.1414	OK	20.1001	OK	18.562	OK	20.5361	OK	21.1383	OK	20.7481	OK
ENSSSCG00000022409	ENSSSCT00000024875	deoxyribonuclease-1-like 1 precursor	GO:0034655(nucleobase-containing compound catabolic process);GO:0009056(catabolic process);GO:0004518(nuclease activity);GO:0003674(molecular_function);GO:0034641(cellular nitrogen compound metabolic process);GO:0006259(DNA metabolic process);GO:0008150(biological_process);GO:0016888("endodeoxyribonuclease activity, producing 5'-phosphomonoesters");GO:0006308(DNA catabolic process);GO:0004536(deo…	NA	11.8727	OK	8.41834	OK	5.33656	OK	6.67769	OK	9.82933	OK	7.91922	OK
ENSSSCG00000020871	ENSSSCT00000027390	arylsulfatase D	GO:0008152(metabolic process);GO:0003824(catalytic activity);GO:0003674(molecular_function);GO:0008150(biological_process);GO:0008484(sulfuric ester hydrolase activity);GO:0070062(extracellular exosome)	NA	19.8869	OK	28.704	OK	15.3189	OK	21.3635	OK	36.6169	OK	31.6566	OK
ENSSSCG00000024944	ENSSSCT00000032014	Uncharacterized protein	GO:0006464(cellular protein modification process);GO:0043226(organelle);GO:0005634(nucleus);GO:0005829(cytosol);GO:0005737(cytoplasm);GO:0005623(cell);GO:0005622(intracellular);GO:0005575(cellular_component);GO:0003674(molecular_function);GO:0008150(biological_process);GO:0045116(protein neddylation);GO:0019781(NEDD8 activating enzyme activity)	NA	7.02395	OK	5.84962	OK	4.0969	OK	5.51312	OK	6.67002	OK	8.07418	OK
ENSSSCG00000028133	ENSSSCT00000029289	poly-U binding splicing factor 60KDa	GO:0019907(cyclin-dependent protein kinase activating kinase holoenzyme complex);GO:0005739(mitochondrion);GO:0005794(Golgi apparatus);GO:0044822(poly(A) RNA binding);GO:0005515(protein binding);GO:0042802(identical protein binding);GO:0005654(nucleoplasm);GO:0000166(nucleotide binding);GO:0003676(nucleic acid binding);GO:0003674(molecular_function)	NA	24.1686	OK	16.0574	OK	14.1661	OK	15.4565	OK	22.7767	OK	20.147	OK
ENSSSCG00000025188	ENSSSCT00000028665	leptin receptor precursor	GO:0007165(signal transduction);GO:0004871(signal transducer activity);GO:0016020(membrane);GO:0019221(cytokine-mediated signaling pathway);GO:0004896(cytokine receptor activity);GO:0005575(cellular_component);GO:0003674(molecular_function);GO:0008150(biological_process);GO:0005515(protein binding)	NA	8.81414	OK	8.62593	OK	32.7824	OK	22.6244	OK	35.0956	OK	32.3061	OK
ENSSSCG00000025124	ENSSSCT00000032407	"Sus scrofa tumor necrosis factor (ligand) superfamily, member 12 (TNFSF12), mRNA. "	GO:0097191(extrinsic apoptotic signaling pathway);GO:0005576(extracellular region);GO:0045732(positive regulation of protein catabolic process);GO:2001238(positive regulation of extrinsic apoptotic signaling pathway);GO:0048471(perinuclear region of cytoplasm);GO:0002376(immune system process);GO:0016020(membrane);GO:0006955(immune response);GO:0005164(tumor necrosis factor receptor binding);GO:0…	NA	3.22165	OK	1.58885	OK	2.46288	OK	4.48607	OK	5.73071	OK	4.70286	OK
ENSSSCG00000027733	ENSSSCT00000023504	ribosomal RNA processing 7 homolog A (S. cerevisiae)	GO:0001825(blastocyst formation);GO:0005737(cytoplasm);GO:0044822(poly(A) RNA binding);GO:0005515(protein binding)	NA	5.5742	OK	5.44548	OK	3.21472	OK	3.97076	OK	6.51932	OK	5.62992	OK
ENSSSCG00000027733	ENSSSCT00000023504	ribosomal RNA processing 7 homolog A (S. cerevisiae)	GO:0001825(blastocyst formation);GO:0005737(cytoplasm);GO:0044822(poly(A) RNA binding);GO:0005515(protein binding)	NA	85.791	OK	29.9998	OK	30.8855	OK	59.7228	OK	82.423	OK	80.2117	OK
ENSSSCG00000029310	ENSSSCT00000024972	serine/threonine kinase 40	GO:0003016(respiratory system process);GO:0060425(lung morphogenesis);GO:0048286(lung alveolus development);GO:0005977(glycogen metabolic process);GO:0035264(multicellular organism growth);GO:0043408(regulation of MAPK cascade);GO:0030324(lung development);GO:0043066(negative regulation of apoptotic process);GO:0010468(regulation of gene expression);GO:0005515(protein binding);GO:0005654(nucleopl…	NA	12.157	OK	8.64555	OK	6.87547	OK	8.80329	OK	9.09741	OK	7.523	OK
ENSSSCG00000028892	ENSSSCT00000026463	-	NA	NA	0.762449	OK	0.538345	OK	0.462721	OK	0.795499	OK	0.66645	OK	0.689663	OK
ENSSSCG00000025955	ENSSSCT00000030560	single stranded DNA binding protein 4	GO:0003677(DNA binding);GO:0003674(molecular_function);GO:0003697(single-stranded DNA binding);GO:0005515(protein binding)	NA	8.24624	OK	4.76931	OK	7.59813	OK	7.32919	OK	11.8754	OK	8.81245	OK
ENSSSCG00000025955	ENSSSCT00000030560	single stranded DNA binding protein 4	GO:0003677(DNA binding);GO:0003674(molecular_function);GO:0003697(single-stranded DNA binding);GO:0005515(protein binding)	NA	3.82636	OK	3.05416	OK	2.51572	OK	4.47338	OK	4.79153	OK	4.51245	OK
ENSSSCG00000012931	ENSSSCT00000014136	RNA binding motif protein 4B	GO:0043153(entrainment of circadian clock by photoperiod);GO:0006417(regulation of translation);GO:0032922(circadian regulation of gene expression);GO:0007623(circadian rhythm);GO:0010628(positive regulation of gene expression);GO:0044822(poly(A) RNA binding);GO:0005515(protein binding);GO:0043167(ion binding);GO:0000166(nucleotide binding);GO:0046872(metal ion binding);GO:0008270(zinc ion bindin…	NA	11.9283	OK	9.53955	OK	6.60353	OK	9.68315	OK	12.4884	OK	10.979	OK
ENSSSCG00000012931	ENSSSCT00000014136	RNA binding motif protein 4B	GO:0043153(entrainment of circadian clock by photoperiod);GO:0006417(regulation of translation);GO:0032922(circadian regulation of gene expression);GO:0007623(circadian rhythm);GO:0010628(positive regulation of gene expression);GO:0044822(poly(A) RNA binding);GO:0005515(protein binding);GO:0043167(ion binding);GO:0000166(nucleotide binding);GO:0046872(metal ion binding);GO:0008270(zinc ion bindin…	NA	1.29978	OK	1.44363	OK	1.36963	OK	1.00439	OK	0.99438	OK	1.22522	OK
ENSSSCG00000012938	ENSSSCT00000014143	-	GO:0043167(ion binding);GO:0000166(nucleotide binding);GO:0046872(metal ion binding);GO:0008270(zinc ion binding);GO:0003676(nucleic acid binding);GO:0003674(molecular_function)	NA	54.9302	OK	35.2324	OK	39.5083	OK	41.862	OK	59.7737	OK	51.2562	OK
ENSSSCG00000028118	ENSSSCT00000026592	RNA-binding protein 14	GO:0030374(ligand-dependent nuclear receptor transcription coactivator activity);GO:0046600(negative regulation of centriole replication);GO:0016575(histone deacetylation);GO:0005667(transcription factor complex);GO:0044822(poly(A) RNA binding);GO:0005515(protein binding);GO:0005654(nucleoplasm);GO:0045944(positive regulation of transcription from RNA polymerase II promoter);GO:0000166(nucleotide…	NA	7.06489	OK	6.70432	OK	6.39083	OK	8.40045	OK	7.97085	OK	7.32987	OK
ENSSSCG00000022025	ENSSSCT00000031759	Copper chaperone for superoxide dismutase	GO:0016491(oxidoreductase activity);GO:0043167(ion binding);GO:0046872(metal ion binding);GO:0055114(oxidation-reduction process);GO:0008270(zinc ion binding);GO:0005737(cytoplasm);GO:0006810(transport);GO:0005623(cell);GO:0005622(intracellular);GO:0005575(cellular_component);GO:0003674(molecular_function);GO:0006950(response to stress);GO:0008150(biological_process);GO:0019430(removal of superox…	NA	41.1693	OK	26.9738	OK	23.8222	OK	24.5645	OK	37.2354	OK	32.225	OK
ENSSSCG00000027793	ENSSSCT00000029712	phosphatidylglycerophosphate synthase 1	GO:0006629(lipid metabolic process);GO:0009058(biosynthetic process);GO:0003674(molecular_function);GO:0008150(biological_process);GO:0016780("phosphotransferase activity, for other substituted phosphate groups");GO:0008654(phospholipid biosynthetic process);GO:0005783(endoplasmic reticulum)	NA	4.58685	OK	3.85795	OK	2.55644	OK	4.03957	OK	4.49602	OK	3.90598	OK
ENSSSCG00000023985	ENSSSCT00000027571	epidermal growth factor receptor	GO:0046777(protein autophosphorylation);GO:0050999(regulation of nitric-oxide synthase activity);GO:0001934(positive regulation of protein phosphorylation);GO:0045739(positive regulation of DNA repair);GO:0051897(positive regulation of protein kinase B signaling);GO:0019903(protein phosphatase binding);GO:0043235(receptor complex);GO:0007173(epidermal growth factor receptor signaling pathway);GO:…	NA	17.7045	OK	20.8053	OK	16.0506	OK	15.0212	OK	14.5404	OK	13.4442	OK
ENSSSCG00000026765;ENSSSCG00000026765	ENSSSCT00000030377;ENSSSCT00000025433	Uncharacterized protein ;Uncharacterized protein	GO:0005737(cytoplasm);GO:0005623(cell);GO:0005622(intracellular);GO:0005575(cellular_component);GO:0003674(molecular_function);GO:0005515(protein binding)	NA	0.677561	OK	0.203804	OK	0.180909	OK	0.304076	OK	0.3326	OK	0.231277	OK
ENSSSCG00000024208	ENSSSCT00000030232	Coagulation factor XII Coagulation factor XIIa heavy chain Coagulation factor XIIa light chain	GO:0030193(regulation of blood coagulation);GO:0008233(peptidase activity);GO:0007596(blood coagulation);GO:0005615(extracellular space);GO:0016485(protein processing);GO:0016540(protein autoprocessing);GO:0030194(positive regulation of blood coagulation);GO:0051919(positive regulation of fibrinolysis);GO:0002353(plasma kallikrein-kinin cascade);GO:0002542(Factor XII activation);GO:0010756(positi…	NA	162.562	OK	142.829	OK	82.4404	OK	118.612	OK	203.849	OK	191.883	OK
ENSSSCG00000030700	ENSSSCT00000030568	drebrin 1	GO:0010644(cell communication by electrical coupling);GO:0010643(cell communication by chemical coupling);GO:0032507(maintenance of protein location in cell);GO:0005921(gap junction);GO:0061351(neural precursor cell proliferation);GO:0048699(generation of neurons);GO:0007015(actin filament organization);GO:0016020(membrane);GO:0005911(cell-cell junction);GO:0005515(protein binding);GO:0008092(cyt…	NA	2.466	OK	1.32179	OK	1.18134	OK	3.21694	OK	4.31503	OK	2.61777	OK
ENSSSCG00000026820	ENSSSCT00000030412	Uncharacterized protein	GO:0007165(signal transduction);GO:0004871(signal transducer activity);GO:0016020(membrane);GO:0007218(neuropeptide signaling pathway);GO:0016021(integral component of membrane);GO:0007186(G-protein coupled receptor signaling pathway);GO:0004930(G-protein coupled receptor activity);GO:0005575(cellular_component);GO:0003674(molecular_function);GO:0008150(biological_process)	NA	17.0302	OK	8.81048	OK	11.6087	OK	14.5245	OK	13.0882	OK	11.4883	OK
ENSSSCG00000021128	ENSSSCT00000030700	heterogeneous nuclear ribonucleoprotein H2 (H')	GO:0044822(poly(A) RNA binding);GO:0005515(protein binding);GO:0030529(ribonucleoprotein complex);GO:0016020(membrane);GO:0000166(nucleotide binding);GO:0003676(nucleic acid binding);GO:0003674(molecular_function)	NA	19.6575	OK	10.2899	OK	9.56989	OK	11.2419	OK	17.4693	OK	14.0092	OK
ENSSSCG00000026742	ENSSSCT00000025835	"Sus scrofa Bruton agammaglobulinemia tyrosine kinase (BTK), mRNA. "	GO:0006464(cellular protein modification process);GO:0007165(signal transduction);GO:0016301(kinase activity);GO:0043167(ion binding);GO:0016772("transferase activity, transferring phosphorus-containing groups");GO:0016740(transferase activity);GO:0016310(phosphorylation);GO:0006468(protein phosphorylation);GO:0005524(ATP binding);GO:0004672(protein kinase activity);GO:0000166(nucleotide binding)…	NA	0.922871	OK	0.695765	OK	0.455562	OK	0.874376	OK	1.06425	OK	0.88392	OK
ENSSSCG00000027146	ENSSSCT00000025640	"galactosidase, alpha "	GO:0046477(glycosylceramide catabolic process);GO:0006629(lipid metabolic process);GO:0016798("hydrolase activity, acting on glycosyl bonds");GO:0005975(carbohydrate metabolic process);GO:0016787(hydrolase activity);GO:0008152(metabolic process);GO:0003824(catalytic activity);GO:0005737(cytoplasm);GO:0009056(catabolic process);GO:0005623(cell);GO:0005622(intracellular);GO:0005575(cellular_compone…	NA	12.8799	OK	8.51197	OK	7.55578	OK	9.42514	OK	13.6245	OK	12.6927	OK
ENSSSCG00000020973	ENSSSCT00000025837	"loss of heterozygosity, 12, chromosomal region 1 "	GO:0005515(protein binding)	NA	1.59177	OK	1.00837	OK	0.471761	OK	1.00506	OK	1.78211	OK	1.57967	OK
ENSSSCG00000023138	ENSSSCT00000022286	Uncharacterized protein	GO:0016491(oxidoreductase activity);GO:0043167(ion binding);GO:0055114(oxidation-reduction process);GO:0020037(heme binding);GO:0005506(iron ion binding);GO:0004497(monooxygenase activity);GO:0003674(molecular_function);GO:0008150(biological_process);GO:0016705("oxidoreductase activity, acting on paired donors, with incorporation or reduction of molecular oxygen")	NA	263.057	OK	187.459	OK	175.291	OK	89.5218	OK	280.226	OK	266.164	OK
ENSSSCG00000021730	ENSSSCT00000024511	ribonuclease/angiogenin inhibitor 1	GO:0045765(regulation of angiogenesis);GO:0032311(angiogenin-PRI complex);GO:0008428(ribonuclease inhibitor activity);GO:0043086(negative regulation of catalytic activity);GO:0070062(extracellular exosome);GO:0005737(cytoplasm)	NA	7.60376	OK	3.78756	OK	4.11959	OK	5.5235	OK	8.08323	OK	7.90013	OK
ENSSSCG00000028008	ENSSSCT00000029752	vesicle-associated membrane protein 3	GO:0001921(positive regulation of receptor recycling);GO:0035493(SNARE complex assembly);GO:0030141(secretory granule);GO:0017156(calcium ion-dependent exocytosis);GO:0043001(Golgi to plasma membrane protein transport);GO:0034446(substrate adhesion-dependent cell spreading);GO:0016192(vesicle-mediated transport);GO:0005886(plasma membrane);GO:0031410(cytoplasmic vesicle);GO:0009986(cell surface);…	NA	11.2932	OK	7.39647	OK	6.75119	OK	9.4256	OK	10.972	OK	9.14538	OK
ENSSSCG00000025801	ENSSSCT00000032123	-	GO:0016491(oxidoreductase activity);GO:0043167(ion binding);GO:0055114(oxidation-reduction process);GO:0020037(heme binding);GO:0005506(iron ion binding);GO:0003674(molecular_function);GO:0008150(biological_process);GO:0016705("oxidoreductase activity, acting on paired donors, with incorporation or reduction of molecular oxygen")	NA	122.953	OK	203.431	OK	253.17	OK	23.7475	OK	1.57791	OK	1.35219	OK
ENSSSCG00000023320;ENSSSCG00000023320;ENSSSCG00000023320;ENSSSCG00000023320;ENSSSCG00000023320	ENSSSCT00000025833;ENSSSCT00000026058;ENSSSCT00000025243;ENSSSCT00000022769;ENSSSCT00000029436	"Sus scrofa cytochrome P450, subfamily IIIA, polypeptide 22 (CYP3A22), mRNA. ";"Sus scrofa cytochrome P450, subfamily IIIA, polypeptide 22 (CYP3A22), mRNA. ";"Sus scrofa cytochrome P450, subfamily IIIA, polypeptide 22 (CYP3A22), mRNA. ";"Sus scrofa cytochrome P450, subfamily IIIA, polypeptide 22 (CYP3A22), mRNA. ";"Sus scrofa cytochrome P450, subfamily IIIA, polypeptide 22 (CYP3A22), mRNA. "	GO:0016491(oxidoreductase activity);GO:0043167(ion binding);GO:0055114(oxidation-reduction process);GO:0020037(heme binding);GO:0005506(iron ion binding);GO:0004497(monooxygenase activity);GO:0003674(molecular_function);GO:0008150(biological_process);GO:0016712("oxidoreductase activity, acting on paired donors, with incorporation or reduction of molecular oxygen, reduced flavin or flavoprotein as…	NA	2988.64	OK	607.661	OK	2201.71	OK	955.39	OK	1575.05	OK	1372.25	OK
ENSSSCG00000029275	ENSSSCT00000029467	"Sus scrofa peroxisome proliferator activated receptor gamma, coactivator 1 alpha (PPARGC-1), mRNA. "	GO:2001171(positive regulation of ATP biosynthetic process);GO:2000507(positive regulation of energy homeostasis);GO:1901863(positive regulation of muscle tissue development);GO:1901860(positive regulation of mitochondrial DNA metabolic process);GO:1901857(positive regulation of cellular respiration);GO:0010822(positive regulation of mitochondrion organization);GO:0014850(response to muscle activ…	NA	88.4745	OK	88.4635	OK	78.2226	OK	39.0471	OK	45.1256	OK	46.6167	OK
ENSSSCG00000022575	ENSSSCT00000025114	protein arginine methyltransferase 2	GO:0050681(androgen receptor binding);GO:0042054(histone methyltransferase activity);GO:0046966(thyroid hormone receptor binding);GO:0042975(peroxisome proliferator activated receptor binding);GO:0060765(regulation of androgen receptor signaling pathway);GO:0033142(progesterone receptor binding);GO:0030331(estrogen receptor binding);GO:0032088(negative regulation of NF-kappaB transcription factor…	NA	12.5648	OK	7.08342	OK	6.95391	OK	4.40561	OK	7.69848	OK	3.61823	OK
ENSSSCG00000023124	ENSSSCT00000032444	Adipocyte determination and differentiation-dependent factor 1	GO:0008610(lipid biosynthetic process);GO:0050796(regulation of insulin secretion);GO:0045542(positive regulation of cholesterol biosynthetic process);GO:0031065(positive regulation of histone deacetylation);GO:0010867(positive regulation of triglyceride biosynthetic process);GO:0003062(regulation of heart rate by chemical signal);GO:0009749(response to glucose);GO:0009267(cellular response to st…	NA	11.1879	OK	5.52117	OK	5.20188	OK	5.93208	OK	10.4551	OK	8.47142	OK
ENSSSCG00000024698;ENSSSCG00000024698	ENSSSCT00000031413;ENSSSCT00000023949	-;-	GO:0003674(molecular_function);GO:0005515(protein binding)	NA	0.0297474	OK	0.0135921	OK	0.0203505	OK	0.0189187	OK	0.0132924	OK	0.0188811	OK
ENSSSCG00000023925	ENSSSCT00000030234	protein serine kinase H1	GO:0006468(protein phosphorylation);GO:0004672(protein kinase activity);GO:0005515(protein binding);GO:0006464(cellular protein modification process);GO:0016301(kinase activity);GO:0043167(ion binding);GO:0016772("transferase activity, transferring phosphorus-containing groups");GO:0005524(ATP binding);GO:0004674(protein serine/threonine kinase activity);GO:0003674(molecular_function);GO:0008150(…	NA	4.38614	OK	3.75227	OK	5.27978	OK	4.97332	OK	4.05671	OK	3.6543	OK
ENSSSCG00000023849	ENSSSCT00000025134	chymotrypsin-like	GO:0008233(peptidase activity);GO:0006508(proteolysis);GO:0003824(catalytic activity);GO:0016787(hydrolase activity);GO:0004252(serine-type endopeptidase activity);GO:0003674(molecular_function);GO:0008150(biological_process);GO:0008236(serine-type peptidase activity)	NA	1.758	OK	1.85944	OK	2.46945	OK	2.12928	OK	1.21922	OK	1.32313	OK
ENSSSCG00000023849	ENSSSCT00000025134	chymotrypsin-like	GO:0008233(peptidase activity);GO:0006508(proteolysis);GO:0003824(catalytic activity);GO:0016787(hydrolase activity);GO:0004252(serine-type endopeptidase activity);GO:0003674(molecular_function);GO:0008150(biological_process);GO:0008236(serine-type peptidase activity)	NA	0.478977	OK	0.782196	OK	0.760547	OK	0.597436	OK	0.436268	OK	0.465989	OK
ENSSSCG00000023849	ENSSSCT00000025134	chymotrypsin-like	GO:0008233(peptidase activity);GO:0006508(proteolysis);GO:0003824(catalytic activity);GO:0016787(hydrolase activity);GO:0004252(serine-type endopeptidase activity);GO:0003674(molecular_function);GO:0008150(biological_process);GO:0008236(serine-type peptidase activity)	NA	0.162306	OK	0.326568	OK	0.299724	OK	0.23389	OK	0.301078	OK	0.40131	OK
ENSSSCG00000028609;ENSSSCG00000028350	ENSSSCT00000029325;ENSSSCT00000029031	Uncharacterized protein ;phosphatidylcholine-sterol acyltransferase precursor	GO:0022857(transmembrane transporter activity);GO:0055085(transmembrane transport);GO:0016020(membrane);GO:0016021(integral component of membrane);GO:0006810(transport);GO:0005215(transporter activity);GO:0006811(ion transport);GO:0005575(cellular_component);GO:0003674(molecular_function);GO:0008150(biological_process);GO:0015379(potassium:chloride symporter activity);GO:1902476(chloride transmem…	NA	62.7941	OK	56.6657	OK	49.1194	OK	67.3813	OK	60.9118	OK	51.8738	OK
ENSSSCG00000021269	ENSSSCT00000024995	Uncharacterized protein	GO:2000969(positive regulation of alpha-amino-3-hydroxy-5-methyl-4-isoxazole propionate selective glutamate receptor activity);GO:2000822(regulation of behavioral fear response);GO:2000821(regulation of grooming behavior);GO:1900451(positive regulation of glutamate receptor signaling pathway);GO:1900273(positive regulation of long-term synaptic potentiation);GO:0021773(striatal medium spiny neuro…	NA	1.00861	OK	0.611268	OK	0.796142	OK	0.954206	OK	0.773346	OK	0.617557	OK
ENSSSCG00000026856	ENSSSCT00000031954	arylsulfatase A precursor	GO:0007339(binding of sperm to zona pellucida);GO:0005886(plasma membrane);GO:0016021(integral component of membrane);GO:0008152(metabolic process);GO:0003824(catalytic activity);GO:0003674(molecular_function);GO:0008150(biological_process);GO:0008484(sulfuric ester hydrolase activity)	NA	9.52018	OK	7.9581	OK	5.40994	OK	8.97378	OK	11.2033	OK	9.07732	OK
ENSSSCG00000027181	ENSSSCT00000031668	Uncharacterized protein	NA	NA	16.6243	OK	11.2478	OK	10.8194	OK	13.5907	OK	17.8819	OK	14.3374	OK
ENSSSCG00000029086	ENSSSCT00000025952	Coiled-coil domain-containing protein 127	NA	NA	9.937	OK	6.51424	OK	6.00731	OK	7.77333	OK	8.66138	OK	7.07165	OK
ENSSSCG00000022223	ENSSSCT00000032571	Uncharacterized protein	GO:0032795(heterotrimeric G-protein binding);GO:0031683(G-protein beta/gamma-subunit complex binding);GO:0005814(centriole);GO:0036064(ciliary basal body);GO:0005509(calcium ion binding);GO:0016887(ATPase activity);GO:0004386(helicase activity);GO:0034655(nucleobase-containing compound catabolic process);GO:0043167(ion binding);GO:0005524(ATP binding);GO:0003676(nucleic acid binding);GO:0006200(o…	NA	0.924446	OK	0.569107	OK	0.656013	OK	0.859354	OK	0.752482	OK	0.562022	OK
ENSSSCG00000026290	ENSSSCT00000028020	Bardet-Biedl syndrome 12	GO:0042755(eating behavior);GO:0045494(photoreceptor cell maintenance);GO:0042073(intraciliary transport);GO:0051131(chaperone-mediated protein complex assembly);GO:0045599(negative regulation of fat cell differentiation);GO:0005515(protein binding);GO:0043167(ion binding);GO:0005524(ATP binding);GO:0000166(nucleotide binding);GO:0003674(molecular_function);GO:0008150(biological_process);GO:00442…	NA	7.40395	OK	4.34758	OK	4.69567	OK	3.68744	OK	4.17725	OK	4.45813	OK
ENSSSCG00000021717	ENSSSCT00000027013	suppressor of variegation 3-9 homolog 1 (Drosophila)	GO:0051567(histone H3-K9 methylation);GO:0034968(histone lysine methylation);GO:0000977(RNA polymerase II regulatory region sequence-specific DNA binding);GO:0005515(protein binding);GO:0006464(cellular protein modification process);GO:0008168(methyltransferase activity);GO:0043226(organelle);GO:0005634(nucleus);GO:0051276(chromosome organization);GO:0043167(ion binding);GO:0008270(zinc ion bindi…	NA	0.836696	OK	1.20639	OK	0.734847	OK	0.80683	OK	1.47926	OK	1.06876	OK
ENSSSCG00000024677	ENSSSCT00000029349	"cat eye syndrome chromosome region, candidate 1 "	GO:0004000(adenosine deaminase activity);GO:0043394(proteoglycan binding);GO:0006154(adenosine catabolic process);GO:0031685(adenosine receptor binding);GO:0042803(protein homodimerization activity);GO:0008270(zinc ion binding)	NA	32.1408	OK	9.06266	OK	24.068	OK	22.4808	OK	31.2893	OK	19.8502	OK
ENSSSCG00000027497	ENSSSCT00000030190	Uncharacterized protein	GO:0016874(ligase activity);GO:0008152(metabolic process);GO:0003676(nucleic acid binding);GO:0003674(molecular_function);GO:0008150(biological_process);GO:0019789(SUMO transferase activity)	NA	11.0534	OK	6.34593	OK	9.2739	OK	9.5085	OK	9.53901	OK	8.95271	OK
ENSSSCG00000020993	ENSSSCT00000028949	Uncharacterized protein	GO:0009986(cell surface);GO:0007165(signal transduction);GO:0004871(signal transducer activity);GO:0005886(plasma membrane);GO:0043167(ion binding);GO:0016020(membrane);GO:0007218(neuropeptide signaling pathway);GO:0016021(integral component of membrane);GO:0007186(G-protein coupled receptor signaling pathway);GO:0007166(cell surface receptor signaling pathway);GO:0004930(G-protein coupled recept…	NA	23.2262	OK	12.346	OK	15.8077	OK	17.64	OK	17.3155	OK	13.591	OK
ENSSSCG00000024839	ENSSSCT00000031197	Uncharacterized protein	GO:0034655(nucleobase-containing compound catabolic process);GO:0007165(signal transduction);GO:0043167(ion binding);GO:0000166(nucleotide binding);GO:0016020(membrane);GO:0006184(obsolete GTP catabolic process);GO:0005525(GTP binding);GO:0044281(small molecule metabolic process);GO:0009056(catabolic process);GO:0006810(transport);GO:0005575(cellular_component);GO:0003674(molecular_function);GO:0…	NA	3.30092	OK	2.21617	OK	2.71376	OK	2.63799	OK	3.74341	OK	3.36206	OK
ENSSSCG00000025258	ENSSSCT00000028154	"WAP, follistatin/kazal, immunoglobulin, kunitz and netrin domain containing 1 "	GO:0048747(muscle fiber development);GO:0043392(negative regulation of DNA binding);GO:0060021(palate development);GO:0001501(skeletal system development);GO:0032091(negative regulation of protein binding);GO:0005576(extracellular region);GO:0005515(protein binding);GO:0005575(cellular_component);GO:0003674(molecular_function)	NA	0.207504	OK	0.331615	OK	0.242387	OK	0.142309	OK	0.434252	OK	0.304755	OK
ENSSSCG00000025258	ENSSSCT00000028154	"WAP, follistatin/kazal, immunoglobulin, kunitz and netrin domain containing 1 "	GO:0048747(muscle fiber development);GO:0043392(negative regulation of DNA binding);GO:0060021(palate development);GO:0001501(skeletal system development);GO:0032091(negative regulation of protein binding);GO:0005576(extracellular region);GO:0005515(protein binding);GO:0005575(cellular_component);GO:0003674(molecular_function)	NA	123.518	OK	74.3767	OK	32.974	OK	75.3999	OK	85.5077	OK	102.597	OK
ENSSSCG00000026140	ENSSSCT00000031425	S100 calcium binding protein B	GO:0007613(memory);GO:0048168(regulation of neuronal synaptic plasticity);GO:0007611(learning or memory);GO:0043025(neuronal cell body);GO:0044548(S100 protein binding);GO:0050786(RAGE receptor binding);GO:0048306(calcium-dependent protein binding);GO:0001726(ruffle);GO:0048471(perinuclear region of cytoplasm);GO:0043123(positive regulation of I-kappaB kinase/NF-kappaB signaling);GO:0005515(prote…	NA	4.46108	OK	1.92049	OK	2.90616	OK	3.93537	OK	5.88634	OK	4.90159	OK
ENSSSCG00000026813	ENSSSCT00000026173	surfeit 4	GO:0007030(Golgi organization);GO:0005793(endoplasmic reticulum-Golgi intermediate compartment);GO:0010638(positive regulation of organelle organization);GO:0005515(protein binding);GO:0016021(integral component of membrane);GO:0005575(cellular_component)	NA	62.7979	OK	30.2969	OK	30.357	OK	34.1923	OK	46.1616	OK	38.7887	OK
ENSSSCG00000021061;ENSSSCG00000025323	ENSSSCT00000023735;ENSSSCT00000030710	-;Uncharacterized protein	GO:0003674(molecular_function);GO:0005515(protein binding)	NA	44.3338	OK	31.4572	OK	21.9333	OK	28.7306	OK	41.1009	OK	38.2549	OK
ENSSSCG00000029083	ENSSSCT00000028469	-	NA	NA	13.9939	OK	10.8527	OK	6.30391	OK	10.5111	OK	14.4311	OK	13.8937	OK
ENSSSCG00000026475	ENSSSCT00000026383	RRN3 RNA polymerase I transcription factor homolog (S. cerevisiae)	GO:2000142("regulation of DNA-templated transcription, initiation");GO:1902254(negative regulation of intrinsic apoptotic signaling pathway by p53 class mediator);GO:0007000(nucleolus organization);GO:0006361(transcription initiation from RNA polymerase I promoter);GO:0070063(RNA polymerase binding);GO:0007028(cytoplasm organization);GO:0042254(ribosome biogenesis);GO:0008283(cell proliferation);…	NA	4.82492	OK	3.3882	OK	3.71482	OK	3.91702	OK	4.76763	OK	4.18208	OK
ENSSSCG00000027734;ENSSSCG00000027734	ENSSSCT00000025059;ENSSSCT00000026949	trinucleotide repeat containing 6C ;trinucleotide repeat containing 6C	GO:0000166(nucleotide binding);GO:0003676(nucleic acid binding);GO:0003674(molecular_function);GO:0005515(protein binding);GO:0060964(regulation of gene silencing by miRNA);GO:0048568(embryonic organ development);GO:0035162(embryonic hemopoiesis);GO:0007492(endoderm development);GO:0001706(endoderm formation);GO:0035195(gene silencing by miRNA);GO:0060213(positive regulation of nuclear-transcribe…	NA	1.24318	OK	1.23365	OK	1.26	OK	1.32307	OK	1.16725	OK	1.13568	OK
ENSSSCG00000026755	ENSSSCT00000024644	Krueppel-like factor 15	GO:0072112(glomerular visceral epithelial cell differentiation);GO:0014898(cardiac muscle hypertrophy in response to stress);GO:0015758(glucose transport);GO:0010001(glial cell differentiation);GO:0044212(transcription regulatory region DNA binding);GO:0045893("positive regulation of transcription, DNA-templated");GO:0003700(sequence-specific DNA binding transcription factor activity);GO:0010468(…	NA	49.9184	OK	38.8583	OK	28.4035	OK	28.0854	OK	33.7903	OK	30.2698	OK
ENSSSCG00000022821	ENSSSCT00000026617	p21 protein (Cdc42/Rac)-activated kinase 3	GO:0017048(Rho GTPase binding);GO:0007409(axonogenesis);GO:0016358(dendrite development);GO:0005515(protein binding);GO:0006464(cellular protein modification process);GO:0016301(kinase activity);GO:0043167(ion binding);GO:0016772("transferase activity, transferring phosphorus-containing groups");GO:0006468(protein phosphorylation);GO:0005524(ATP binding);GO:0004674(protein serine/threonine kinase…	NA	0.921283	OK	0.317287	OK	0.416967	OK	0.775626	OK	0.897255	OK	1.02104	OK
ENSSSCG00000027853	ENSSSCT00000029428	"Sus scrofa nudix (nucleoside diphosphate linked moiety X)-type motif 1 (NUDT1), mRNA. "	GO:0030515(snoRNA binding);GO:0006281(DNA repair);GO:0016787(hydrolase activity);GO:0003674(molecular_function);GO:0034641(cellular nitrogen compound metabolic process);GO:0006950(response to stress);GO:0006259(DNA metabolic process);GO:0008150(biological_process);GO:0008413("8-oxo-7,8-dihydroguanosine triphosphate pyrophosphatase activity");GO:0006195(purine nucleotide catabolic process);GO:0006…	NA	5.48948	OK	2.49552	OK	2.21562	OK	5.1574	OK	5.83531	OK	5.08265	OK
ENSSSCG00000022823	ENSSSCT00000031496	Uncharacterized protein	GO:0004386(helicase activity);GO:0003677(DNA binding);GO:0043226(organelle);GO:0005634(nucleus);GO:0043167(ion binding);GO:0005524(ATP binding);GO:0000166(nucleotide binding);GO:0009058(biosynthetic process);GO:0043234(protein complex);GO:0005623(cell);GO:0005622(intracellular);GO:0005575(cellular_component);GO:0003674(molecular_function);GO:0034641(cellular nitrogen compound metabolic process);G…	NA	0.612893	OK	0.392779	OK	0.273899	OK	0.624831	OK	1.40227	OK	0.860012	OK
ENSSSCG00000022861;ENSSSCG00000022861	ENSSSCT00000027264;ENSSSCT00000031123	Uncharacterized protein ;Uncharacterized protein	NA	NA	2.79954	OK	2.47729	OK	2.0723	OK	2.85707	OK	2.08557	OK	1.98927	OK
ENSSSCG00000021718	ENSSSCT00000031922	"Sus scrofa methyltransferase like 17 (METTL17), mRNA. "	GO:0005739(mitochondrion);GO:0005515(protein binding);GO:0005654(nucleoplasm);GO:0005634(nucleus);GO:0006412(translation);GO:0008168(methyltransferase activity);GO:0043167(ion binding);GO:0008152(metabolic process);GO:0009058(biosynthetic process);GO:0003674(molecular_function);GO:0008150(biological_process);GO:0005507(copper ion binding);GO:0032259(methylation)	NA	5.43716	OK	5.22045	OK	3.26797	OK	3.97209	OK	5.63725	OK	6.0636	OK
ENSSSCG00000029754	ENSSSCT00000023651	"solute carrier family 39 (zinc transporter), member 2 "	GO:0006829(zinc II ion transport);GO:0016023(cytoplasmic membrane-bounded vesicle);GO:0005385(zinc ion transmembrane transporter activity);GO:0005886(plasma membrane);GO:0022857(transmembrane transporter activity);GO:0055085(transmembrane transport);GO:0016020(membrane);GO:0006810(transport);GO:0005575(cellular_component);GO:0003674(molecular_function);GO:0008150(biological_process);GO:0046873(me…	NA	0.122795	OK	0.137579	OK	0.100503	OK	0.156766	OK	0.0949383	OK	0.162764	OK
ENSSSCG00000021950	ENSSSCT00000031459	tubulin polymerization-promoting protein family member 2	NA	NA	0.15136	OK	0.0923697	OK	0.0253995	OK	0.0255059	OK	0.105941	OK	0	OK
ENSSSCG00000030309	ENSSSCT00000032367	NDRG family member 2	GO:0090361(regulation of platelet-derived growth factor production);GO:0010574(regulation of vascular endothelial growth factor production);GO:0048662(negative regulation of smooth muscle cell proliferation);GO:0070373(negative regulation of ERK1 and ERK2 cascade);GO:0001818(negative regulation of cytokine production);GO:0005634(nucleus);GO:0021762(substantia nigra development);GO:0005794(Golgi a…	NA	436.343	OK	212.209	OK	186.659	OK	294.833	OK	414.18	OK	352.625	OK
ENSSSCG00000023519	ENSSSCT00000025143	"ribonuclease, RNase A family, 13 (non-active) "	GO:0003676(nucleic acid binding);GO:0003674(molecular_function)	NA	0.299873	OK	0.12801	OK	0.206943	OK	0.14368	OK	0	OK	0.0860776	OK
ENSSSCG00000028437	ENSSSCT00000030894	-	GO:0072239(metanephric glomerulus vasculature development);GO:0072232(metanephric proximal convoluted tubule segment 2 development);GO:0072230(metanephric proximal straight tubule development);GO:0072220(metanephric descending thin limb development);GO:0020003(symbiont-containing vacuole);GO:0015079(potassium ion transmembrane transporter activity);GO:0051458(corticotropin secretion);GO:0070295(r…	NA	2.63809	OK	0.607084	OK	1.87574	OK	2.12741	OK	2.63195	OK	1.5851	OK
ENSSSCG00000021260	ENSSSCT00000032009	Uncharacterized protein	NA	NA	0.0166445	OK	0.0295137	OK	0.0552367	OK	0.0329172	OK	0.015362	OK	0.0261864	OK
ENSSSCG00000027169	ENSSSCT00000026139	enolase superfamily member 1	GO:0044275(cellular carbohydrate catabolic process);GO:0050023(L-fuconate dehydratase activity);GO:0000287(magnesium ion binding);GO:0006520(cellular amino acid metabolic process);GO:0008152(metabolic process);GO:0003824(catalytic activity);GO:0044281(small molecule metabolic process);GO:0009056(catabolic process);GO:0003674(molecular_function);GO:0008150(biological_process);GO:0009063(cellular a…	NA	30.5552	OK	19.9911	OK	16.6744	OK	22.326	OK	39.4772	OK	35.4864	OK
ENSSSCG00000023869	ENSSSCT00000031689	thymidylate synthetase	GO:0046683(response to organophosphorus);GO:0005759(mitochondrial matrix);GO:0005739(mitochondrion);GO:0005737(cytoplasm);GO:0005743(mitochondrial inner membrane);GO:0005634(nucleus);GO:0008168(methyltransferase activity);GO:0044281(small molecule metabolic process);GO:0009058(biosynthetic process);GO:0003674(molecular_function);GO:0034641(cellular nitrogen compound metabolic process);GO:0008150(…	NA	5.36711	OK	5.04433	OK	4.65005	OK	5.55331	OK	16.2393	OK	13.12	OK
ENSSSCG00000029303	ENSSSCT00000022761	MRG/MORF4L binding protein	GO:0005654(nucleoplasm);GO:0043226(organelle);GO:0005634(nucleus);GO:0006355("regulation of transcription, DNA-templated");GO:0043234(protein complex);GO:0005623(cell);GO:0005622(intracellular);GO:0005575(cellular_component);GO:0008150(biological_process);GO:0043189(H4/H2A histone acetyltransferase complex);GO:0005515(protein binding)	NA	6.93217	OK	8.1074	OK	5.42478	OK	8.72312	OK	7.62243	OK	7.34761	OK
ENSSSCG00000027508	ENSSSCT00000025625	SMAD specific E3 ubiquitin protein ligase 2	GO:0005515(protein binding);GO:0016874(ligase activity);GO:0006464(cellular protein modification process);GO:0003674(molecular_function);GO:0008150(biological_process);GO:0016567(protein ubiquitination);GO:0004842(ubiquitin-protein transferase activity);GO:0030579(ubiquitin-dependent SMAD protein catabolic process);GO:1901165(positive regulation of trophoblast cell migration);GO:0030512(negative …	NA	9.06064	OK	6.20414	OK	6.52763	OK	8.32388	OK	10.29	OK	9.28843	OK
ENSSSCG00000022129	ENSSSCT00000025117	arylsulfatase E precursor	GO:0008152(metabolic process);GO:0003824(catalytic activity);GO:0003674(molecular_function);GO:0008150(biological_process);GO:0008484(sulfuric ester hydrolase activity)	NA	0.0490116	OK	0.0172408	OK	0.0331675	OK	0.0391983	OK	0.105629	OK	0.0973524	OK
ENSSSCG00000022187;ENSSSCG00000022187	ENSSSCT00000024064;ENSSSCT00000025319	CDGSH iron sulfur domain 3 ;CDGSH iron sulfur domain 3	GO:0043226(organelle);GO:0005623(cell);GO:0005622(intracellular);GO:0005575(cellular_component);GO:0003674(molecular_function);GO:0043231(intracellular membrane-bounded organelle);GO:0051537("2 iron, 2 sulfur cluster binding")	NA	15.1026	OK	9.24013	OK	9.76415	OK	10.5153	OK	13.0956	OK	11.1464	OK
ENSSSCG00000023765	ENSSSCT00000029115	polycomb group ring finger 2	GO:0048706(embryonic skeletal system development);GO:2001234(negative regulation of apoptotic signaling pathway);GO:0070301(cellular response to hydrogen peroxide);GO:0016604(nuclear body);GO:0001739(sex chromatin);GO:0048704(embryonic skeletal system morphogenesis);GO:0003682(chromatin binding);GO:0009952(anterior/posterior pattern specification);GO:0016573(histone acetylation);GO:0001701(in ute…	NA	1.60083	OK	1.70588	OK	1.63531	OK	2.28206	OK	2.61434	OK	2.22984	OK
ENSSSCG00000020879	ENSSSCT00000027687	"F-box and WD repeat domain containing 7, E3 ubiquitin protein ligase "	GO:0007219(Notch signaling pathway);GO:0030324(lung development);GO:0005783(endoplasmic reticulum);GO:0005794(Golgi apparatus);GO:0003700(sequence-specific DNA binding transcription factor activity);GO:0006355("regulation of transcription, DNA-templated");GO:0001570(vasculogenesis);GO:0005515(protein binding);GO:0003674(molecular_function);GO:0019005(SCF ubiquitin ligase complex);GO:0030332(cycli…	NA	4.63366	OK	3.1485	OK	2.80717	OK	3.78316	OK	4.89348	OK	3.59143	OK
ENSSSCG00000026872	ENSSSCT00000022357	"Sus scrofa a proliferation-inducing ligand (APRIL), mRNA. "	GO:0002426(immunoglobulin production in mucosal tissue);GO:0002636(positive regulation of germinal center formation);GO:0048298(positive regulation of isotype switching to IgA isotypes);GO:0050776(regulation of immune response);GO:0008284(positive regulation of cell proliferation);GO:0016064(immunoglobulin mediated immune response);GO:0009897(external side of plasma membrane);GO:0070062(extracell…	NA	4.86187	OK	2.20692	OK	2.0962	OK	3.2142	OK	5.81091	OK	5.54929	OK
ENSSSCG00000029993	ENSSSCT00000024566	Uncharacterized protein	NA	NA	0.848196	OK	1.22469	OK	1.05939	OK	0.326807	OK	0.35818	OK	0.436774	OK
ENSSSCG00000022667	ENSSSCT00000028968	Uncharacterized protein	GO:0008565(protein transporter activity);GO:0043226(organelle);GO:0005634(nucleus);GO:0006913(nucleocytoplasmic transport);GO:0005737(cytoplasm);GO:0006605(protein targeting);GO:0006810(transport);GO:0005623(cell);GO:0005622(intracellular);GO:0005575(cellular_component);GO:0003674(molecular_function);GO:0008150(biological_process);GO:0005488(binding);GO:0006606(protein import into nucleus)	NA	6.09588	OK	6.91541	OK	2.43912	OK	5.37731	OK	4.93939	OK	4.62127	OK
ENSSSCG00000029993	ENSSSCT00000024566	Uncharacterized protein	NA	NA	0.196126	OK	0.629953	OK	0.270677	OK	0.29759	OK	0.196709	OK	0.409032	OK
ENSSSCG00000028493	ENSSSCT00000028516	anaphase promoting complex subunit 2	GO:0031915(positive regulation of synaptic plasticity);GO:0090129(positive regulation of synapse maturation);GO:0070979(protein K11-linked ubiquitination);GO:0005680(anaphase-promoting complex)	NA	4.58111	OK	4.19441	OK	2.37484	OK	4.59423	OK	5.40077	OK	4.18069	OK
ENSSSCG00000025328;ENSSSCG00000025328	ENSSSCT00000032094;ENSSSCT00000023598	Uncharacterized protein ;Uncharacterized protein	GO:0005576(extracellular region);GO:0030234(enzyme regulator activity);GO:0005575(cellular_component);GO:0003674(molecular_function);GO:0008150(biological_process);GO:0030414(peptidase inhibitor activity);GO:0010466(negative regulation of peptidase activity)	NA	0.295966	OK	0.2017	OK	0.206367	OK	0.230261	OK	0	OK	0	OK
ENSSSCG00000020899	ENSSSCT00000032041	"Sus scrofa cell division cycle 16 homolog (S. cerevisiae) (CDC16), mRNA. "	GO:0005634(nucleus);GO:0005515(protein binding);GO:0005876(spindle microtubule);GO:0070979(protein K11-linked ubiquitination);GO:0005737(cytoplasm);GO:0005813(centrosome);GO:0005680(anaphase-promoting complex);GO:0051301(cell division);GO:0003674(molecular_function);GO:0008150(biological_process)	NA	9.72997	OK	7.22953	OK	5.53198	OK	5.15895	OK	8.70833	OK	8.47357	OK
ENSSSCG00000024679	ENSSSCT00000030947	UPF3 regulator of nonsense transcripts homolog A (yeast)	GO:0045727(positive regulation of translation);GO:0005515(protein binding);GO:0043231(intracellular membrane-bounded organelle);GO:0005654(nucleoplasm);GO:0005886(plasma membrane);GO:0005737(cytoplasm);GO:0005634(nucleus)	NA	1.20402	OK	1.1041	OK	0.967132	OK	1.08089	OK	1.29881	OK	0.996867	OK
ENSSSCG00000025591	ENSSSCT00000025201	Harvey rat sarcoma viral oncogene homolog	GO:0007569(cell aging);GO:0097193(intrinsic apoptotic signaling pathway);GO:0048169(regulation of long-term neuronal synaptic plasticity);GO:0043524(negative regulation of neuron apoptotic process);GO:0008283(cell proliferation);GO:0006897(endocytosis);GO:0007264(small GTPase mediated signal transduction);GO:0010628(positive regulation of gene expression);GO:0005515(protein binding);GO:0046330(po…	NA	6.09944	OK	5.50323	OK	4.07153	OK	6.42475	OK	6.15771	OK	7.71772	OK
ENSSSCG00000030045;ENSSSCG00000026700	ENSSSCT00000027720;ENSSSCT00000022566	"Sus scrofa protein arginine methyltransferase 5 (PRMT5), mRNA. ";RNA binding motif protein 23	GO:0006464(cellular protein modification process);GO:0008168(methyltransferase activity);GO:0043226(organelle);GO:0005634(nucleus);GO:0051276(chromosome organization);GO:0016740(transferase activity);GO:0006355("regulation of transcription, DNA-templated");GO:0005737(cytoplasm);GO:0005829(cytosol);GO:0005623(cell);GO:0005622(intracellular);GO:0005575(cellular_component);GO:0003674(molecular_funct…	NA	19.6258	OK	16.6563	OK	12.3845	OK	14.36	OK	18.9714	OK	16.1909	OK
ENSSSCG00000023697	ENSSSCT00000032420	RAS (RAD and GEM)-like GTP binding 2	GO:0034655(nucleobase-containing compound catabolic process);GO:0007165(signal transduction);GO:0043167(ion binding);GO:0016020(membrane);GO:0000166(nucleotide binding);GO:0005622(intracellular);GO:0006184(obsolete GTP catabolic process);GO:0005525(GTP binding);GO:0044281(small molecule metabolic process);GO:0009056(catabolic process);GO:0005623(cell);GO:0005575(cellular_component);GO:0003674(mol…	NA	0.214276	OK	0.670082	OK	0.201057	OK	0.268828	OK	0.360047	OK	0.242461	OK
ENSSSCG00000023697	ENSSSCT00000032420	RAS (RAD and GEM)-like GTP binding 2	GO:0034655(nucleobase-containing compound catabolic process);GO:0007165(signal transduction);GO:0043167(ion binding);GO:0016020(membrane);GO:0000166(nucleotide binding);GO:0005622(intracellular);GO:0006184(obsolete GTP catabolic process);GO:0005525(GTP binding);GO:0044281(small molecule metabolic process);GO:0009056(catabolic process);GO:0005623(cell);GO:0005575(cellular_component);GO:0003674(mol…	NA	0.303911	OK	0.150293	OK	0.109369	OK	0.287981	OK	0.201244	OK	0.268812	OK
ENSSSCG00000023053	ENSSSCT00000023641	low density lipoprotein receptor-related protein 10	GO:0016020(membrane);GO:0003674(molecular_function);GO:0005515(protein binding)	NA	32.4552	OK	26.5288	OK	18.0634	OK	26.3025	OK	31.2172	OK	27.8202	OK
ENSSSCG00000025972	ENSSSCT00000025672	N-terminal asparagine amidase	GO:0008418(protein-N-terminal asparagine amidohydrolase activity);GO:0007613(memory);GO:0008344(adult locomotory behavior);GO:0005634(nucleus);GO:0005737(cytoplasm);GO:0008152(metabolic process);GO:0016810("hydrolase activity, acting on carbon-nitrogen (but not peptide) bonds");GO:0003674(molecular_function);GO:0008150(biological_process)	NA	55.4314	OK	32.1767	OK	34.3877	OK	55.0947	OK	67.1796	OK	55.1659	OK
ENSSSCG00000025972	ENSSSCT00000025672	N-terminal asparagine amidase	GO:0008418(protein-N-terminal asparagine amidohydrolase activity);GO:0007613(memory);GO:0008344(adult locomotory behavior);GO:0005634(nucleus);GO:0005737(cytoplasm);GO:0008152(metabolic process);GO:0016810("hydrolase activity, acting on carbon-nitrogen (but not peptide) bonds");GO:0003674(molecular_function);GO:0008150(biological_process)	NA	13.3747	OK	10.0139	OK	9.92119	OK	9.97394	OK	10.808	OK	10.6854	OK
ENSSSCG00000029584	ENSSSCT00000025731	Uncharacterized protein	GO:0016491(oxidoreductase activity);GO:0016020(membrane);GO:0055114(oxidation-reduction process);GO:0005575(cellular_component);GO:0003674(molecular_function);GO:0008150(biological_process);GO:0003885("D-arabinono-1,4-lactone oxidase activity")	NA	1.23195	OK	2.16275	OK	0.579025	OK	1.63084	OK	1.94138	OK	1.17565	OK
ENSSSCG00000022890	ENSSSCT00000028187	ADP-ribosylation factor-like 5A	GO:0007165(signal transduction);GO:0043226(organelle);GO:0005634(nucleus);GO:0043167(ion binding);GO:0000166(nucleotide binding);GO:0005622(intracellular);GO:0005737(cytoplasm);GO:0005525(GTP binding);GO:0006810(transport);GO:0005623(cell);GO:0005575(cellular_component);GO:0003674(molecular_function);GO:0008150(biological_process);GO:0007264(small GTPase mediated signal transduction);GO:0006886(i…	NA	75.5935	OK	43.2014	OK	58.1918	OK	50.5767	OK	55.4562	OK	50.2009	OK
ENSSSCG00000024595	ENSSSCT00000027859	apolipoprotein B receptor	GO:0030229(very-low-density lipoprotein particle receptor activity);GO:0006641(triglyceride metabolic process);GO:0016020(membrane);GO:0016192(vesicle-mediated transport);GO:0006810(transport);GO:0003674(molecular_function);GO:0008150(biological_process);GO:0030228(lipoprotein particle receptor activity);GO:0006869(lipid transport);GO:0006898(receptor-mediated endocytosis)	NA	0.257615	OK	0.434933	OK	0.295223	OK	0.470754	OK	0.369742	OK	0.272519	OK
ENSSSCG00000030377	ENSSSCT00000025542	interleukin 27	GO:0045523(interleukin-27 receptor binding);GO:0042129(regulation of T cell proliferation);GO:0005102(receptor binding);GO:0005615(extracellular space);GO:0005515(protein binding);GO:0045078(positive regulation of interferon-gamma biosynthetic process);GO:0045625(regulation of T-helper 1 cell differentiation)	NA	0.687761	OK	0.616217	OK	1.12459	OK	0.692677	OK	1.47102	OK	0.717203	OK
ENSSSCG00000020669	ENSSSCT00000030081	Uncharacterized protein	GO:0051186(cofactor metabolic process);GO:0016779(nucleotidyltransferase activity);GO:0003824(catalytic activity);GO:0044281(small molecule metabolic process);GO:0009058(biosynthetic process);GO:0003674(molecular_function);GO:0034641(cellular nitrogen compound metabolic process);GO:0008150(biological_process);GO:0009435(NAD biosynthetic process)	NA	5.76889	OK	3.44466	OK	3.43117	OK	4.96453	OK	4.99931	OK	4.25292	OK
ENSSSCG00000024771	ENSSSCT00000028315	toll-like receptor adaptor molecule 1	GO:0002756(MyD88-independent toll-like receptor signaling pathway);GO:0002281(macrophage activation involved in immune response);GO:0043496(regulation of protein homodimerization activity);GO:0045080(positive regulation of chemokine biosynthetic process);GO:0032816(positive regulation of natural killer cell activation);GO:0032481(positive regulation of type I interferon production);GO:0045359(pos…	NA	7.08665	OK	6.20104	OK	3.94529	OK	7.05567	OK	10.4542	OK	9.12118	OK
ENSSSCG00000021102	ENSSSCT00000024920	macrophage erythroblast attacher	GO:0048822(enucleate erythrocyte development);GO:0048821(erythrocyte development);GO:0015629(actin cytoskeleton);GO:0007010(cytoskeleton organization);GO:0016363(nuclear matrix);GO:0033033(negative regulation of myeloid cell apoptotic process);GO:0005826(actomyosin contractile ring);GO:0005887(integral component of plasma membrane);GO:0005819(spindle);GO:0005654(nucleoplasm);GO:0007155(cell adhes…	NA	3.56009	OK	3.83509	OK	2.44508	OK	4.1	OK	4.95762	OK	4.48215	OK
ENSSSCG00000023266	ENSSSCT00000024723	Uncharacterized protein	NA	NA	8.08682	OK	6.12083	OK	5.19184	OK	6.73327	OK	9.05636	OK	8.89847	OK
ENSSSCG00000030022	ENSSSCT00000023992	dihydrouridine synthase 1-like (S. cerevisiae)	GO:0006399(tRNA metabolic process);GO:0016491(oxidoreductase activity);GO:0043167(ion binding);GO:0055114(oxidation-reduction process);GO:0003674(molecular_function);GO:0034641(cellular nitrogen compound metabolic process);GO:0008150(biological_process);GO:0017150(tRNA dihydrouridine synthase activity);GO:0002943(tRNA dihydrouridine synthesis);GO:0008033(tRNA processing);GO:0050660(flavin adenine…	NA	4.5669	OK	4.6586	OK	4.23141	OK	3.49062	OK	5.62772	OK	4.26306	OK
ENSSSCG00000024458	ENSSSCT00000022943	pyridoxal kinase	GO:0030955(potassium ion binding);GO:0042823(pyridoxal phosphate biosynthetic process);GO:0031402(sodium ion binding);GO:0031403(lithium ion binding);GO:0008283(cell proliferation);GO:0005829(cytosol);GO:0070062(extracellular exosome);GO:0005654(nucleoplasm);GO:0042803(protein homodimerization activity);GO:0005737(cytoplasm);GO:0030170(pyridoxal phosphate binding);GO:0005634(nucleus);GO:0000287(m…	NA	1.65079	OK	1.28587	OK	1.25881	OK	1.8675	OK	2.4103	OK	1.6024	OK
ENSSSCG00000024333;ENSSSCG00000024333	ENSSSCT00000022577;ENSSSCT00000028396	Uncharacterized protein ;Uncharacterized protein	GO:0001071(nucleic acid binding transcription factor activity);GO:0043226(organelle);GO:0005634(nucleus);GO:0043167(ion binding);GO:0008270(zinc ion binding);GO:0006355("regulation of transcription, DNA-templated");GO:0003700(sequence-specific DNA binding transcription factor activity);GO:0005623(cell);GO:0005622(intracellular);GO:0005575(cellular_component);GO:0003674(molecular_function);GO:0008…	NA	4.03077	OK	9.84845	OK	1.65357	OK	2.85564	OK	3.52833	OK	2.99588	OK
ENSSSCG00000026967	ENSSSCT00000028964	Uncharacterized protein	GO:0016887(ATPase activity);GO:0004386(helicase activity);GO:0034655(nucleobase-containing compound catabolic process);GO:0043167(ion binding);GO:0005524(ATP binding);GO:0000166(nucleotide binding);GO:0016787(hydrolase activity);GO:0008152(metabolic process);GO:0003676(nucleic acid binding);GO:0006200(obsolete ATP catabolic process);GO:0044281(small molecule metabolic process);GO:0009056(cataboli…	NA	1.08483	OK	0.64294	OK	0.527697	OK	0.724176	OK	1.13885	OK	0.786695	OK
ENSSSCG00000027429	ENSSSCT00000023718	Uncharacterized protein	GO:0003924(GTPase activity);GO:0034655(nucleobase-containing compound catabolic process);GO:0043167(ion binding);GO:0006184(obsolete GTP catabolic process);GO:0005525(GTP binding);GO:0044281(small molecule metabolic process);GO:0009056(catabolic process);GO:0003674(molecular_function);GO:0034641(cellular nitrogen compound metabolic process);GO:0008150(biological_process)	NA	0.620252	OK	0.304235	OK	0.316148	OK	0.293838	OK	0.204106	OK	0.303181	OK
ENSSSCG00000029309	ENSSSCT00000023013	-	GO:0016874(ligase activity);GO:0006412(translation);GO:0006399(tRNA metabolic process);GO:0006520(cellular amino acid metabolic process);GO:0043167(ion binding);GO:0005524(ATP binding);GO:0000166(nucleotide binding);GO:0005737(cytoplasm);GO:0044281(small molecule metabolic process);GO:0009058(biosynthetic process);GO:0003723(RNA binding);GO:0005623(cell);GO:0005622(intracellular);GO:0005575(cellu…	NA	4.011	OK	2.65995	OK	1.99643	OK	2.13567	OK	2.9884	OK	3.55201	OK
ENSSSCG00000022355	ENSSSCT00000029981	CD37 molecule	GO:0030886(negative regulation of myeloid dendritic cell activation);GO:0002920(regulation of humoral immune response);GO:0002639(positive regulation of immunoglobulin production);GO:0050688(regulation of defense response to virus);GO:0042832(defense response to protozoan);GO:0008285(negative regulation of cell proliferation);GO:0016020(membrane);GO:0016021(integral component of membrane);GO:0005…	NA	0.807887	OK	0.60162	OK	0.839789	OK	1.19296	OK	1.02581	OK	1.00809	OK
ENSSSCG00000029726	ENSSSCT00000023359	Uncharacterized protein	NA	NA	8.39083	OK	6.25155	OK	5.13649	OK	5.93449	OK	7.53007	OK	7.01196	OK
ENSSSCG00000024443	ENSSSCT00000030366	"origin recognition complex, subunit 6 "	GO:0006261(DNA-dependent DNA replication);GO:0000808(origin recognition complex);GO:0005515(protein binding);GO:0005886(plasma membrane);GO:0005634(nucleus);GO:0016020(membrane)	NA	3.00545	OK	3.0879	OK	2.25781	OK	4.01022	OK	5.75431	OK	4.17652	OK
ENSSSCG00000026418	ENSSSCT00000032276	Cathepsin D	GO:0004190(aspartic-type endopeptidase activity);GO:0008233(peptidase activity);GO:0000045(autophagic vacuole assembly);GO:0005739(mitochondrion);GO:0006508(proteolysis);GO:0003674(molecular_function);GO:0008150(biological_process)	NA	32.5069	OK	22.6763	OK	14.8078	OK	26.1138	OK	24.7937	OK	21.5005	OK
ENSSSCG00000026149	ENSSSCT00000031891	Pyruvate kinase	GO:0006091(generation of precursor metabolites and energy);GO:0005975(carbohydrate metabolic process);GO:0016301(kinase activity);GO:0043167(ion binding);GO:0016740(transferase activity);GO:0016310(phosphorylation);GO:0003824(catalytic activity);GO:0044281(small molecule metabolic process);GO:0009056(catabolic process);GO:0003674(molecular_function);GO:0008150(biological_process);GO:0004743(pyruv…	NA	62.5752	OK	36.039	OK	17.3883	OK	36.7305	OK	50.1235	OK	43.6756	OK
ENSSSCG00000027437	ENSSSCT00000025239	hyperpolarization activated cyclic nucleotide gated potassium channel 2	GO:0005515(protein binding);GO:0022857(transmembrane transporter activity);GO:0055085(transmembrane transport);GO:0016020(membrane);GO:0016021(integral component of membrane);GO:0006810(transport);GO:0005249(voltage-gated potassium channel activity);GO:0005216(ion channel activity);GO:0071805(potassium ion transmembrane transport);GO:0006813(potassium ion transport);GO:0006811(ion transport);GO:0…	NA	0.804554	OK	0.852329	OK	0.479719	OK	0.682227	OK	0.832269	OK	0.799544	OK
ENSSSCG00000027907	ENSSSCT00000028173	basigin precursor	GO:0002080(acrosomal membrane);GO:0005739(mitochondrion);GO:0005925(focal adhesion);GO:0070062(extracellular exosome);GO:0005886(plasma membrane);GO:0016020(membrane);GO:0005575(cellular_component)	NA	91.0998	OK	62.993	OK	45.9736	OK	63.5404	OK	98.9402	OK	81.7345	OK
ENSSSCG00000025568	ENSSSCT00000022876	TEA domain family member 2	GO:2000736(regulation of stem cell differentiation);GO:0048368(lateral mesoderm development);GO:0003143(embryonic heart tube morphogenesis);GO:0030903(notochord development);GO:0003705(RNA polymerase II distal enhancer sequence-specific DNA binding transcription factor activity);GO:0060548(negative regulation of cell death);GO:0071300(cellular response to retinoic acid);GO:0048339(paraxial mesode…	NA	3.05965	OK	1.42563	OK	1.53386	OK	2.62519	OK	2.89536	OK	2.12629	OK
ENSSSCG00000029772	ENSSSCT00000030554	suppressor of cytokine signaling 3	GO:0060708(spongiotrophoblast differentiation);GO:0060707(trophoblast giant cell differentiation);GO:0060674(placenta blood vessel development);GO:0009968(negative regulation of signal transduction);GO:0045597(positive regulation of cell differentiation);GO:0001932(regulation of protein phosphorylation);GO:0060670(branching involved in labyrinthine layer morphogenesis);GO:0050728(negative regulat…	NA	12.962	OK	3.00886	OK	2.24768	OK	2.80191	OK	4.84599	OK	4.83937	OK
ENSSSCG00000024532	ENSSSCT00000027273	DIM1 dimethyladenosine transferase 1 homolog (S. cerevisiae)	GO:0008168(methyltransferase activity);GO:0042254(ribosome biogenesis);GO:0003674(molecular_function);GO:0034641(cellular nitrogen compound metabolic process);GO:0008150(biological_process);GO:0016433(rRNA (adenine) methyltransferase activity);GO:0031167(rRNA methylation);GO:0008649(rRNA methyltransferase activity);GO:0000179("rRNA (adenine-N6,N6-)-dimethyltransferase activity");GO:0000154(rRNA m…	NA	12.4292	OK	7.32379	OK	6.94983	OK	7.59901	OK	9.92241	OK	7.56842	OK
ENSSSCG00000028337;ENSSSCG00000022514	ENSSSCT00000029066;ENSSSCT00000025101	Uncharacterized protein ;Uncharacterized protein	GO:0003674(molecular_function);GO:0005488(binding)	NA	12.7028	OK	6.43978	OK	8.53852	OK	11.1093	OK	10.2869	OK	8.44845	OK
ENSSSCG00000030083	ENSSSCT00000027517	Uncharacterized protein	GO:0019899(enzyme binding);GO:0043226(organelle);GO:0005634(nucleus);GO:0006810(transport);GO:0005623(cell);GO:0005622(intracellular);GO:0005575(cellular_component);GO:0003674(molecular_function);GO:0008150(biological_process);GO:0005488(binding);GO:0008536(Ran GTPase binding);GO:0006886(intracellular protein transport)	NA	0.906465	OK	0.588987	OK	0.324747	OK	0.355013	OK	0.658643	OK	0.488422	OK
ENSSSCG00000024532	ENSSSCT00000027273	DIM1 dimethyladenosine transferase 1 homolog (S. cerevisiae)	GO:0008168(methyltransferase activity);GO:0042254(ribosome biogenesis);GO:0003674(molecular_function);GO:0034641(cellular nitrogen compound metabolic process);GO:0008150(biological_process);GO:0016433(rRNA (adenine) methyltransferase activity);GO:0031167(rRNA methylation);GO:0008649(rRNA methyltransferase activity);GO:0000179("rRNA (adenine-N6,N6-)-dimethyltransferase activity");GO:0000154(rRNA m…	NA	5.48662	OK	3.69985	OK	3.95959	OK	4.9882	OK	4.14494	OK	4.80974	OK
ENSSSCG00000024532	ENSSSCT00000027273	DIM1 dimethyladenosine transferase 1 homolog (S. cerevisiae)	GO:0008168(methyltransferase activity);GO:0042254(ribosome biogenesis);GO:0003674(molecular_function);GO:0034641(cellular nitrogen compound metabolic process);GO:0008150(biological_process);GO:0016433(rRNA (adenine) methyltransferase activity);GO:0031167(rRNA methylation);GO:0008649(rRNA methyltransferase activity);GO:0000179("rRNA (adenine-N6,N6-)-dimethyltransferase activity");GO:0000154(rRNA m…	NA	6.05997	OK	3.75647	OK	3.89084	OK	4.53449	OK	4.14885	OK	4.93587	OK
ENSSSCG00000030186	ENSSSCT00000032036	kinesin-like protein KIF2A	GO:0097228(sperm principal piece);GO:0008092(cytoskeletal protein binding);GO:0016887(ATPase activity);GO:0005856(cytoskeleton);GO:0034655(nucleobase-containing compound catabolic process);GO:0007010(cytoskeleton organization);GO:0043226(organelle);GO:0043167(ion binding);GO:0044281(small molecule metabolic process);GO:0005524(ATP binding);GO:0000166(nucleotide binding);GO:0008152(metabolic proce…	NA	5.58605	OK	4.35373	OK	4.07531	OK	5.07251	OK	4.86892	OK	4.17789	OK
[truncated: 16,420 more rows]

## Sheet: Supplementary Table S6
Supplementary Information Transcriptome analyses reveal metabolic syndrome of adulthood with intrauterine growth restriction in a pig model Linyuan Shen, Mailin Gan, Shunhua Zhang, Jideng Ma, Guoqing Tang, Yanzhi Jiang, Mingzhou Li, Jinyong Wang, Xuewei Li, Lianqiang Che, & Li Zhu
[truncated: 1,334 more rows]

## Sheet: Supplementary Table S7
Supplementary Information Transcriptome analyses reveal metabolic syndrome of adulthood with intrauterine growth restriction in a pig model Linyuan Shen, Mailin Gan, Shunhua Zhang, Jideng Ma, Guoqing Tang, Yanzhi Jiang, Mingzhou Li, Jinyong Wang, Xuewei Li, Lianqiang Che, & Li Zhu
[truncated: 311 more rows]

[truncated: 1 more sheets: Supplementary Table S8]
